# Supplementary material for: Application of HPLC–PDA–MS metabolite profiling to investigate the effect of growth temperature and day length on blackcurrant fruit
Source: Metabolomics. 2019 Jan 8;15(1):12. doi: 10.1007/s11306-018-1462-5 (PMC6326004; doi:10.1007/s11306-018-1462-5)
Supplement: Supplementary file 6 — Supplementary material 6 (XLSX 97 KB) Table S1: Friedman significance tests, class averages and associated relative standard deviations for the most statistically significant metabolites. Natural, 10 h, 10 h + 3 h, refer to the following daylength condition descriptions, (1) natural long summer day (LD), ca. 18 h (natural LD), (2) 10 h artificial short day (SD), and (3) 10 h SD + 3 h night interruption (SD + NI), respectively. RSD, relative standard deviation. Unique peak reference numbers applied to PCA loadings plots are also provided. [file 11306_2018_1462_MOESM6_ESM.xlsx]

## Sheet: Sheet1
							PubChem CID		Friedman test P values				10h_12oC_Average	10h_12oC_RSD	10+3h_12oC_Average	10+3h_12oC_RSD	Natural_12oC_Average	Natural_12oC_RSD	10h_18oC_Average	10h_18oC_RSD	10+3h_18oC_Average	10+3h_18oC_RSD	Naturalural_18oC_Average	Naturalural_18oC_RSD	10h_24oC_Average	10h_24oC_RSD	10+3h_24oC_Average	10+3h_24oC_RSD	Natural_24oC_Average	Natural_24oC_RSD	Ambient_Average	Ambient_RSD	QC_Average	QC_RSD
									Day Length		Temperature
	Peak No	m/z	RT (mins)	Adduct Form	Identification	Chemical class		MSI Level	p-values	FDR	p-values	FDR
	POS_001	177.039	2.09338	[H]	Ascorbic acid (Vitamin C) (ESI+)	Organic acids	CID: 54670067	Level 2	0.793923	0.882345	0.00608113	0.00935099	0.00551593	6.65091	0.00726655	72.076	0.00570965	11.7661	0.00508341	11.6533	0.00500251	10.2726	0.0045523	9.03783	0.00461421	9.2801	0.00461143	12.1967	0.00446588	12.3268	0.00431707	13.2534	0.0049335	3.59189
	POS_005	132.102	2.76506	[H]	Leucine (ESI+)	Amino acids	CID: 857	Level 1	0.00545328	0.103624	3.25305e-05	9.19084e-05	0.303615	20.133	0.391093	24.828	0.32487	15.0492	0.429694	33.1314	0.542939	23.9915	0.528718	21.9815	0.518671	40.6609	0.848855	14.7766	0.680692	14.2926	0.556817	16.3111	0.518633	2.60694
	POS_027	166.086	6.41758	[H]	Phenylalanine (ESI+)	Amino acids	CID: 994	Level 1	0.044078	0.243207	8.96848e-06	3.68843e-05	0.119977	13.5492	0.144685	3.15416	0.107748	22.5501	0.165096	21.3229	0.175274	20.246	0.202582	20.4916	0.210202	14.8078	0.274506	23.3494	0.236326	11.0068	0.22389	5.72609	0.184233	1.81279
	POS_028	171.029	6.52543	[H]	Gallate (ESI+)	Phenolic	CID: 370	Level 2	0.116037	0.362541	6.94907e-07	6.39042e-06	0.00220192	7.97402	0.00258229	12.1595	0.00216584	6.60242	0.00312472	7.71463	0.00318408	14.2063	0.00292771	15.3739	0.0065378	8.92053	0.00695077	14.3232	0.00644708	7.47807	0.00590116	7.12842	0.00433834	8.95552
	POS_038	304.103	8.11645	[H]	Gynocardin (ESI+)	Cyanogenic glucosides	CID: 441466	Level 2	0.451639	0.639936	7.20276e-05	0.000173236	0.00480401	14.4748	0.00460427	10.2232	0.00437841	21.3746	0.00519182	5.9261	0.00468285	5.68447	0.00453765	9.59441	0.00577212	9.18542	0.00583216	6.80731	0.00735671	4.29817	0.00513434	11.4642	0.00519544	3.87184
	POS_039	323.076	8.27911	[H]	Leucodelphinidin (ESI+)	Phenolic	CID: 44563331	Level 2	0.526752	0.705848	9.15454e-07	8.1009e-06	0.0048007	23.2596	0.00406058	22.1457	0.00511667	23.2664	0.0113127	15.4976	0.0114122	22.1502	0.0123573	6.82733	0.0234058	20.0312	0.0186845	11.8591	0.0157984	31.6085	0.0326755	15.7942	0.0139505	2.6744
	POS_041	422.165	8.93522	[NH3]	Gardenoside; Scandoside methyl ester (ESI+)	Irridoid derivative		Level 3	0.730444	0.8376	2.2719e-05	6.87434e-05	0.00286919	7.31321	0.00286489	11.9731	0.0026068	7.6503	0.00283158	3.46724	0.00307206	10.6431	0.00314863	8.42604	0.00398583	1.90699	0.00397917	4.08995	0.00391101	15.6259	0.00371803	14.33	0.00326195	2.1002
	POS_043	481.097	9.08654	[H]	Epigallocatechin-citrate bound (ESI+)	Phenolic		Level 3	0.0172889	0.168927	6.94907e-07	6.39042e-06	0.00401546	17.8483	0.00383781	11.7881	0.00401452	11.7691	0.00275889	31.6827	0.00235131	6.29004	0.00261339	3.38037	0.00129344	10.2522	0.0013864	5.63128	0.00164336	15.3322	0.00208261	27.2813	0.00238575	7.52455
	POS_044	433.113	9.22087	[H]	Vitexin (ESI+)	Phenolic	CID: 5280441	Level 2	0.19009	0.443544	6.94907e-07	6.39042e-06	0.00204906	18.1132	0.00227829	14.5307	0.00194633	5.92474	0.0027376	5.29451	0.00307164	18.1409	0.0030205	9.29221	0.00485739	11.5753	0.00478145	4.00805	0.00547241	10.8735	0.00613378	13.8027	0.00354841	2.52704
	POS_049	611.14	9.66037	[H]	Gallocatechin-epigallocatechin III (ESI+)	Phenolic		Level 3	0.874052	0.938056	1.86246e-05	5.94214e-05	0.0162051	5.58793	0.0161552	14.022	0.0160902	12.3594	0.0174483	16.482	0.0168376	7.94712	0.0175526	4.05353	0.0249858	29.3146	0.023795	3.58221	0.0230146	4.92868	0.0175593	9.45143	0.0184936	1.78023
	POS_051	757.219	9.74273	[H]	Vitexin-glucoside-rhamnoside (ESI+)	Phenolic		Level 3	0.0690395	0.29706	1.19063e-06	9.00656e-06	0.00840529	11.2582	0.00895177	13.3026	0.0113977	19.2259	0.00677039	8.81873	0.00677157	18.62	0.00817321	13.3607	0.00475412	8.52787	0.00482189	7.37705	0.00473212	18.2709	0.00816873	15.1818	0.00662143	2.0842
	POS_056	307.081	9.97031	[H]	(-)-Epigallocatechin I; gallochatechin I Isomer (ESI+)	Phenolic		Level 3	0.980953	0.985154	8.67427e-05	0.0002024	0.0454279	8.35332	0.0450431	5.33903	0.0408155	4.58078	0.0374165	10.6628	0.0343557	12.4537	0.036785	15.5804	0.0316635	10.9313	0.034438	7.146	0.0362801	2.86391	0.0355078	7.35189	0.0371923	2.16529
	POS_057	613.176	9.99753	[K]	Tetrahydrofolyl Glutamate Peak I (ESI+)	Phenolic	CID: 442163	Level 2	0.0387742	0.227314	5.90468e-05	0.000145752	0.00316884	25.9691	0.00375511	26.1598	0.00263756	27.8596	0.00668338	6.72652	0.00614757	29.6714	0.00563488	11.6398	0.00649944	18.42	0.00631848	15.1461	0.00536178	18.2266	0.0105653	6.06455	0.00556867	1.85431
	POS_066	613.177	10.6801	[K]	Tetrahydrofolyl Glutamate Peak II (ESI+)	Phenolic	CID: 442163	Level 2	0.263597	0.517268	4.28548e-05	0.000114198	0.00318964	23.481	0.00375155	30.2058	0.00328884	19.1889	0.00710252	14.256	0.00626071	34.0728	0.00609867	5.75606	0.00565823	17.4306	0.00418015	16.0627	0.00411119	22.2958	0.0103232	11.5809	0.00537636	2.19196
	POS_067	205.097	10.7028	[H]	Tryptophan (ESI+)	Amino acid	CID: 1148	Level 1	0.00686878	0.115177	6.98466e-06	3.21097e-05	0.0592262	57.5142	0.0938733	45.7538	0.0372783	25.0108	0.149403	66.5551	0.161365	32.8516	0.139354	54.3137	0.194315	31.5529	0.359014	18.3211	0.266077	14.6098	0.158147	23.7228	0.162576	2.0093
	POS_068	355.102	10.7149	[H]	Neochlorogenic acid (ESI+)	Phenolic	CID: 5280633	Level 1	0.626286	0.77094	0.00916551	0.0136899	0.270908	7.37354	0.244018	9.65917	0.228398	10.9695	0.216422	12.515	0.229184	15.4054	0.232218	8.63447	0.205459	8.93377	0.197515	5.71219	0.221178	11.4706	0.235399	14.5957	0.223711	1.71877
	POS_069	611.141	11.0023	[H]	Gallocatechin-epigallocatechin IV (ESI+)	Phenolic		Level 3	0.69393	0.811604	0.00265985	0.00439249	0.075325	7.25149	0.0772883	12.3065	0.0694164	7.76599	0.0670207	11.9267	0.0615643	12.239	0.0623644	16.2344	0.0583508	9.96414	0.0651002	8.11088	0.063418	3.06353	0.0518322	10.9186	0.0648101	2.52269
	POS_075	595.145	11.2545	[H]	Cyanindin coumaroyl glucoside II (ESI+)	Phenolic		Level 3	0.110945	0.361343	1.31751e-05	4.75318e-05	0.00624698	11.884	0.00665056	15.5161	0.00701628	16.9883	0.00681442	10.2262	0.00703045	3.23527	0.00724433	8.92178	0.00967321	11.6392	0.0112151	14.462	0.0104814	7.63774	0.00527877	30.9654	0.00780454	3.39047
	POS_076	597.181	11.2801	[H]	Butrin; Eriocitrin; flavonol-3-O-L-rhamnosylglucoside; Isobutrin; Neoeriocitrin;; (ESI+)	Phenolic		Level 3	0.0128738	0.150123	1.19063e-06	9.00656e-06	0.0010203	26.2094	0.0013602	25.1482	0.000952955	30.7551	0.00197123	11.7833	0.00189697	25.4822	0.00171727	19.3969	0.00312278	10.6722	0.00348371	3.65657	0.0027108	11.876	0.00303116	13.1164	0.00209949	3.53363
	POS_077	789.208	11.4055	[+]	Delphinidin Triglucoside (ESI+)	Phenolic		Level 3	0.351737	0.582914	3.85305e-07	5.64713e-06	0.000814314	18.5673	0.000685198	24.9943	0.000920227	20.9027	0.0032216	13.1085	0.0033018	6.41955	0.00268192	16.7268	0.00527421	9.64087	0.0038762	5.5196	0.00506567	22.1476	0.00244476	10.0295	0.00286101	3.00846
	POS_078	627.155	11.4084	[H]	Delphinidin diglucoside I (ESI+)	Phenolic		Level 3	0.313406	0.54846	3.05504e-06	1.68566e-05	0.00467753	7.66441	0.0051087	10.339	0.00498163	8.24635	0.00626092	9.3819	0.00631094	25.4358	0.0077684	24.8121	0.00437458	16.2283	0.00379603	10.6336	0.00395695	10.9439	0.00995234	37.3497	0.00521408	7.32047
	POS_080	343.102	11.496	[H]	Caffeic acid-glucoside II (ESI+)	Phenolic		Level 3	0.0106215	0.142329	5.37036e-06	2.54414e-05	0.0152181	8.78785	0.0158769	16.1713	0.0172104	21.5907	0.0103468	11.4176	0.0133111	32.5091	0.0133119	2.02239	0.00737322	16.2089	0.00705189	53.3546	0.0109681	17.606	0.00448774	52.6949	0.0110492	3.25058
	POS_082	331.175	11.6274	[H]	Epiiridodial glucoside I; Iridodial glucoside I; Picrocrocin I; (ESI+)	Phenolic		Level 3	0.110945	0.361343	3.77474e-06	1.98916e-05	0.00709322	17.2586	0.00705051	6.45608	0.00552157	7.1957	0.00557575	10.8499	0.00597786	7.79617	0.00493397	9.62116	0.0085208	7.36692	0.00919868	11.4617	0.0104779	22.1629	0.0041764	11.3381	0.0064675	5.63299
	POS_084	227.091	11.664	[H]	Genipin (ESI+)	Phenolic	CID: 442424	Level 2	0.19009	0.443544	2.42547e-06	1.49677e-05	0.00316718	4.89778	0.00295267	8.72492	0.002871	5.44196	0.00351233	8.88771	0.00357143	13.9559	0.00310427	8.74014	0.00777329	21.7432	0.00684602	16.5827	0.00878084	27.4534	0.00210053	25.2462	0.00408745	3.92519
	POS_085	465.102	11.8825	[+]	Delphinidin 3-O-Glucoside (myrtillin) (ESI+)	Phenolic	CID: 165558	Level 1	0.24882	0.494477	0.000374086	0.00074977	1.97241	10.9331	2.00727	11.2674	2.251	6.001	2.78143	14.0075	2.52466	4.68067	2.79364	5.78583	2.79012	10.1496	2.49844	13.4879	2.43775	16.1357	4.28227	7.63437	2.65209	2.24074
	POS_086	307.081	11.9066	[H]	(-)-Epigallocatechin (ESI+)	Phenolic	CID: 72277	Level 2	0.00128082	0.0720817	6.94907e-07	6.39042e-06	0.0191849	13.4004	0.0204604	2.30057	0.0174114	12.7855	0.0143352	8.24775	0.0156579	3.78958	0.0139242	5.50428	0.0228212	5.01152	0.0285581	7.56628	0.0272773	13.4318	0.011204	14.8547	0.0173797	2.30253
	POS_087	331.175	11.9667	[H]	Epiiridodial glucoside II; Iridodial glucoside II; Picrocrocin II; (ESI+)	Phenolic		Level 3	0.410235	0.624676	1.50736e-05	4.97021e-05	0.00185415	16.8114	0.00218377	11.3671	0.00160832	11.2514	0.00180289	12.5043	0.00191523	12.1115	0.00193133	13.8287	0.00463894	7.4366	0.00457813	14.1514	0.00546461	24.1103	0.00209822	5.76263	0.00252472	5.92813
	POS_089	611.16	12.1123	[+]	Delphinidin 3-O-Rutinoside (ESI+)	Phenolic	CID: 5492231	Level 1	0.618308	0.77094	3.65567e-06	1.94831e-05	6.60905	6.21639	6.80671	13.6447	6.94859	7.44079	8.40896	8.56281	7.85098	6.8138	7.79637	14.7839	4.87986	14.6753	4.50969	12.7234	4.65862	18.7143	9.04897	5.14784	6.71908	6.3488
	POS_090	343.102	12.2713	[H]	Caffeic acid-glucoside III (ESI+)	Phenolic		Level 3	0.387237	0.605239	2.40683e-05	7.05502e-05	0.00309361	19.9327	0.0029909	7.82591	0.00231979	16.4445	0.00304916	13.8323	0.0029237	8.9929	0.00269204	6.95372	0.00431997	15.3864	0.00467487	9.13972	0.0055914	19.2064	0.00326054	10.1166	0.00329047	3.27946
	POS_093	387.128	12.5883	[H]	Sinapoyl glucose I (ESI+)	Phenolic		Level 3	0.153847	0.396822	3.6044e-05	9.88576e-05	0.00116428	29.213	0.00105835	20.7617	0.00062954	37.2393	0.00101929	3.49913	0.000958081	34.7534	0.000701173	8.95408	0.00179575	31.6603	0.00184489	13.9653	0.00243342	23.4322	0.000812111	30.9183	0.00109136	4.74802
	POS_095	291.086	12.6286	[H]	Epicatechin I; Catechin I (ESI+)	Phenolic		Level 3	0.0726723	0.301622	5.23441e-06	2.50504e-05	0.0126739	11.2842	0.0136218	2.9427	0.0112853	9.56584	0.0115217	11.3458	0.0115111	13.7774	0.0106635	14.8209	0.0173236	9.81443	0.0219756	5.25122	0.0205196	17.4677	0.008684	9.51543	0.013081	2.46638
	POS_096	449.107	12.6307	[+]	Ideain (Cyanidin 3-O-galactoside) (ESI+)	Phenolic	CID: 441699	Level 1	0.0869599	0.326274	0.0288723	0.0393637	0.846146	12.0392	0.879108	9.18785	1.03732	8.95541	0.956889	25.2653	0.827352	8.85205	1.03434	18.5045	0.814928	5.31709	0.745576	13.2967	0.77103	11.1012	1.28356	13.6067	0.901904	1.90951
	POS_097	355.102	12.6775	[H]	Chlorogenic acid (ESI+)	Phenolic	CID: 1794427	Level 1	0.325695	0.561584	0.000240369	0.000510105	0.00788908	21.8323	0.00760309	11.9805	0.00623244	13.2001	0.00674964	18.1026	0.0067668	16.4874	0.00615846	17.8321	0.00812163	10.0626	0.0104235	12.176	0.0107302	23.4003	0.00494674	16.6916	0.00706778	4.31794
	POS_098	595.165	12.8141	[+]	Cyanidin 3-O-Rutinoside (ESI+)	Phenolic	CID: 441674	Level 1	0.676363	0.803074	8.14628e-06	3.47328e-05	4.52007	4.52957	4.81525	9.3932	4.79898	9.4262	5.07568	15.7427	4.96627	9.16327	5.42433	7.1237	3.57895	12.8987	3.64339	9.1117	3.39646	12.8821	5.88368	7.9934	4.66825	4.08434
	POS_099	479.117	12.9528	[H]	Petunidin 3-O-glucoside (ESI+)	Phenolic	CID: 443651	Level 1	0.516719	0.698389	5.90468e-05	0.000145752	0.0113902	18.3293	0.0121336	20.2814	0.0158319	18.3399	0.0197585	32.1755	0.0184545	7.3974	0.0207299	20.221	0.0270634	24.8435	0.0272998	27.4534	0.0239936	34.2016	0.054537	13.6904	0.0231693	1.8215
	POS_100	625.175	13.0911	[+]	Petunidin-3-O-rutinoside (ESI+)	Phenolic	CID: 101949843	Level 1	0.290202	0.531658	0.000593492	0.00111339	0.125602	7.36207	0.142337	21.896	0.157895	8.61755	0.169242	16.9622	0.15588	7.11803	0.179062	12.2982	0.116545	30.3502	0.119511	26.6388	0.105946	26.0703	0.279778	8.09224	0.15286	8.69655
	POS_103	435.092	13.1468	[H]	Delphinidin xyloside (ESI+)	Phenolic	CID: 134775899	Level 2	0.759085	0.862012	1.53663e-05	4.97021e-05	0.0287959	27.8547	0.0279996	16.3805	0.0315751	22.1516	0.0511165	14.9732	0.0473814	10.6739	0.0504969	10.7181	0.0306147	25.5844	0.0311518	23.4755	0.0251577	41.7049	0.0753125	16.8924	0.0414221	6.19689
	POS_111	433.113	13.3566	[+]	Pelargonidin-O-glucoside; Apigenin-O-beta-D-glucoside; Emodin-glucoside; Genistein-O-glucoside; genistin; isovitexin; (ESI+)	Phenolic		Level 3	0.42632	0.628756	0.0283224	0.0387265	0.00504556	22.0887	0.00481022	15.5789	0.00649082	12.516	0.00670412	33.3521	0.00531639	15.3441	0.00697125	28.3948	0.00482851	19.2012	0.00453139	36.5664	0.00403821	26.1729	0.00956181	26.027	0.00576201	3.6467
	POS_112	451.123	13.3795	[H]	Eriodictyol O-glucoside (3-O, 7-O or 5-O) I or pentahydroxychalcone glucoside I (ESI+)	Phenolic		Level 3	0.173774	0.42228	1.50736e-05	4.97021e-05	0.0167609	8.58464	0.0159572	3.81977	0.0157058	8.5334	0.0177184	13.1727	0.0160072	8.57221	0.0150658	7.95052	0.0254651	8.17154	0.0237373	10.2111	0.0266523	4.46268	0.0199316	15.8441	0.0187888	3.31439
	POS_114	343.139	13.4827	[H]	Coniferin I (ESI+)	Phenolic	CID: 5280372	Level 2	0.21888	0.477464	8.18799e-05	0.000193948	0.00569411	9.78585	0.00535296	4.51144	0.00461185	13.8678	0.00657239	8.97101	0.00647945	11.3359	0.00646476	11.9221	0.00717791	12.75	0.00588494	4.5976	0.00759108	15.9332	0.00508043	18.3776	0.00601792	3.03192
	POS_117	579.17	13.5565	[+]	Pelargonidin-3-O-rutinoside (ESI+)	Phenolic	CID: 443917	Level 2+	0.50042	0.684248	2.99685e-06	1.68566e-05	0.0391544	11.6271	0.0413724	17.2481	0.0447783	11.4891	0.0522074	19.7579	0.0470348	14.8943	0.0541836	14.2735	0.0245091	23.317	0.0220279	42.7524	0.0219764	32.7518	0.0546309	16.8398	0.0397259	1.98461
	POS_118	321.06	13.5766	[H]	Dihydromyricetin (ESI+)	Phenolic	CID: 161557	Level 1	0.0311809	0.218266	2.99685e-06	1.68566e-05	0.00788114	8.30675	0.00812672	10.2565	0.00774599	15.8902	0.00742947	14.4093	0.00675678	11.4559	0.00609759	11.2658	0.00545974	7.02593	0.00450547	6.33689	0.00459152	7.30062	0.00983892	6.88186	0.0065934	1.24464
	POS_121	609.181	13.7917	[+]	Peonidin 3-O-rutinoside (ESI+)	Phenolic	CID: 44256842	Level 1	0.379861	0.605239	0.0494689	0.0651712	0.071954	11.361	0.0826436	28.6791	0.0871533	13.1287	0.0994236	34.895	0.0878397	14.2087	0.0967937	19.317	0.0670736	22.6156	0.0802628	17.3454	0.0670746	34.0377	0.135505	16.2948	0.0866867	3.88589
	POS_122	639.192	13.8511	[+]	Malvidin Rutinoside (ESI+)	Phenolic	CID: 90657906	Level 2	0.618308	0.77094	0.000593492	0.00111339	0.0095654	14.3088	0.0105566	25.6529	0.0109656	9.65456	0.0128995	18.5678	0.00991358	31.7726	0.0131736	10.7334	0.00667727	35.9843	0.00750762	24.769	0.00655736	42.4992	0.0166382	14.6155	0.0105139	2.19536
	POS_127	341.123	14.0248	[H]	Coniferaldehyde glucoside (ESI+)	Phenolic	CID: 15699109	Level 2	0.239432	0.494477	3.85305e-07	5.64713e-06	0.0189708	15.6895	0.0177828	11.5149	0.0167235	19.9606	0.0463127	12.5997	0.0453455	13.4149	0.0425698	21.4225	0.087313	18.9461	0.0616342	10.6842	0.0899472	16.9353	0.0357922	29.5018	0.0467456	2.20491
	POS_133	331.175	14.4441	[H]	Epiiridodial glucoside III; Iridodial glucoside III; Picrocrocin III; (ESI+)	Phenolic		Level 3	0.0229224	0.188607	3.85305e-07	5.64713e-06	0.00993601	9.40226	0.0103742	10.3085	0.0106603	11.0672	0.012876	4.27114	0.0129284	11.1224	0.0140824	3.9473	0.0184261	7.14363	0.0174348	2.67084	0.0198139	8.80834	0.01679	10.2334	0.0143538	2.40002
	POS_135	627.156	14.5854	[H]	Myricetin rutinoside II (ESI+)	Phenolic		Level 3	0.00306269	0.0897751	1.39576e-05	4.88516e-05	0.00192559	12.1293	0.00160933	13.685	0.00176169	11.49	0.00428322	16.0652	0.00399823	9.07028	0.00399205	3.12783	0.00450472	4.21228	0.00317744	3.0135	0.00390279	10.0592	0.00424999	6.1175	0.00333548	2.10307
	POS_136	465.233	14.6208	[2H]	Quercetin glucoside isomer II (ESI+)	Phenolic		Level 3	0.198814	0.459329	5.20774e-07	6.39042e-06	0.00843012	9.75905	0.00943326	3.76658	0.00887833	16.0241	0.0103223	4.63637	0.011061	11.451	0.0112193	6.02825	0.0153511	12.6156	0.0160312	5.15091	0.0150909	10.8295	0.0144229	11.016	0.0118164	2.1299
	POS_137	321.06	14.6512	[H]	Dihydrogossypetin I; dihydroquercetagetin I; (ESI+)	Phenolic		Level 3	0.142457	0.389474	3.85305e-07	5.64713e-06	0.00390487	25.6417	0.00351381	19.0662	0.00407328	14.2667	0.00181128	12.7897	0.00169715	27.5141	0.00190455	15.2324	0.000778009	2.69741	0.000659153	10.6362	0.000714981	17.5438	0.00185678	4.31771	0.00196102	3.79769
	POS_139	451.123	14.9058	[H]	Dihydrokaempferol-glucoside III; pentahydroxychalcone 4'-O-glucoside III (ESI+)	Phenolic		Level 3	0.778801	0.873822	3.85305e-07	5.64713e-06	0.0123022	9.19693	0.0129395	7.60379	0.0119341	5.69549	0.0276497	11.9172	0.02753	13.9	0.0240552	8.16234	0.0554245	15.5589	0.0482802	10.0005	0.0612323	11.0178	0.0258374	17.887	0.0305842	2.61223
	POS_140	627.155	14.9256	[H]	Myricetin-3-rutinoside (ESI+)	Phenolic	CID: 44259428	Level 1	0.20529	0.465125	2.93977e-06	1.68566e-05	0.233022	6.51609	0.246161	16.1074	0.268041	9.20918	0.332791	8.74185	0.312904	8.20454	0.352553	2.92333	0.209417	18.4558	0.191686	12.2103	0.190296	16.785	0.392471	7.87464	0.274823	2.41018
	POS_142	289.07	15.0925	[H]	Fustin (ESI+)	Phenolic	CID: 5317435	Level 2	0.410235	0.624676	2.72211e-06	1.65801e-05	0.0156563	27.4724	0.0235966	11.1397	0.0171087	25.7453	0.0462363	20.2859	0.0445495	31.4707	0.0418766	4.98407	0.0755638	34.3536	0.0648685	29.6853	0.0741348	31.4686	0.0448813	33.5681	0.0497994	18.7144
	POS_143	321.06	15.181	[H]	Dihydrogossypetin II; dihydroquercetagetin II; (ESI+)	Phenolic		Level 3	0.00785854	0.115177	3.85305e-07	5.64713e-06	0.00967414	14.9377	0.00981494	10.0582	0.00979384	21.5104	0.00489772	9.71351	0.00397434	3.12933	0.00447381	15.0534	0.00198636	5.97764	0.00148572	12.2186	0.00170562	10.3869	0.00569604	8.89537	0.00513618	3.17141
	POS_144	495.076	15.2544	[H]	Myricetin Glucuronide (ESI+)	Phenolic		Level 3	0.24565	0.494477	0.000374086	0.00074977	0.00874635	14.9963	0.00846581	14.1213	0.00844984	13.0828	0.00828536	8.35604	0.00941783	14.0278	0.00979191	10.7643	0.00655314	9.42422	0.00726262	10.7439	0.007241	5.37356	0.0130019	13.3091	0.008719	2.26338
	POS_145	481.097	15.2989	[H]	Myricetin 3-O-glucoside (ESI+)	Phenolic	CID: 5491408	Level 1	0.236382	0.494477	4.90301e-05	0.000127751	0.217873	9.01061	0.226717	15.3611	0.256074	9.9583	0.334905	13.3104	0.312875	6.99633	0.347575	5.99753	0.291123	16.4105	0.262315	13.9006	0.252632	14.9391	0.484899	7.88719	0.302477	2.20125
	POS_146	627.154	15.4421	[H]	Quercetin-diglucoside (ESI+)	Phenolic		Level 3	0.239432	0.494477	3.85305e-07	5.64713e-06	0.0100913	12.9098	0.0112107	10.3348	0.0116728	10.2944	0.0158366	4.75562	0.0148117	10.4363	0.0171922	6.19471	0.00583951	58.8814	0.00693411	10.3214	0.00661308	15.5691	0.0162445	20.7743	0.0128855	4.07911
	POS_148	627.136	15.6409	[H]	Quercetin caffeoyl-glucoside I (ESI+)	Phenolic		Level 3	0.95612	0.970607	0.000113543	0.000257253	0.000643489	38.9895	0.000525236	49.1665	0.00082366	47.8952	0.00190818	34.4163	0.0023428	21.368	0.00231616	26.3188	0.00227239	48.3202	0.00227913	26.9722	0.00141641	66.3061	0.00956557	10.2972	0.00241763	3.034
	POS_149	435.128	15.8357	[H]	Chalcone glucoside; Naringenin glucoside; (ESI+)	Phenolic		Level 3	0.0377926	0.227314	5.20774e-07	6.39042e-06	0.00297497	11.1545	0.00302375	9.64706	0.00246154	11.6201	0.00433418	6.69733	0.00424524	17.3025	0.00342555	2.55242	0.00888202	10.3458	0.0085887	12.1539	0.00878865	11.3169	0.00434109	17.1388	0.00507154	2.40712
	POS_150	567.098	15.8445	[H]	Myricetin-malonylglucoside (ESI+)	Phenolic		Level 3	0.0784831	0.304203	1.50736e-05	4.97021e-05	0.063988	4.59154	0.0647226	15.8156	0.0714581	10.135	0.0611916	13.0192	0.0621445	11.6196	0.0736256	5.48654	0.0417138	18.8633	0.0407784	16.4194	0.039909	12.3105	0.0851691	11.4591	0.0595071	1.57845
	POS_151	597.145	15.854	[H]	Quercetin 3-O-[beta-D-xylosyl-(1->2)-beta-D-glucoside] (ESI+)	Phenolic	CID: 5487635	Level 2	0.0249144	0.194748	1.5288e-06	1.07016e-05	0.00636028	11.5146	0.0069042	20.4871	0.00669151	13.9496	0.00923489	16.8647	0.00844234	13.4527	0.010694	17.505	0.00188148	23.9164	0.00103528	11.7255	0.00222464	17.9897	0.00387412	22.6663	0.00560105	1.38627
	POS_155	451.123	16.2048	[H]	Eriodictyol O-glucoside (3-O, 7-O or 5-O) (ESI+)	Phenolic		Level 3	0.213339	0.471963	6.94907e-07	6.39042e-06	0.00676014	15.7154	0.00743619	16.9702	0.00687422	17.2614	0.0271216	12.1538	0.0244019	10.9282	0.0190981	11.3498	0.0377376	21.6138	0.0296413	13.899	0.0366434	17.2411	0.0167715	15.8482	0.021776	1.95568
	POS_157	611.14	16.2797	[+]	Delphinidin 3-(6-p-coumaroyl)glucoside I or Myricetin 3-(6-p-coumaroyl)glucoside I (ESI+)	Phenolic		Level 3	0.550927	0.723766	0.00577714	0.00891276	0.0160984	39.2715	0.0125961	26.8336	0.0263485	21.6098	0.0380943	11.2443	0.0385464	16.2131	0.0305097	18.8951	0.0572075	48.0905	0.0385152	34.5755	0.0253239	65.8129	0.0839228	19.0855	0.0362711	6.92114
	POS_158	481.097	16.5288	[H]	Myricetin-galactoside II or Myricetin-Glucoside II (ESI+)	Phenolic		Level 3	0.0831441	0.317029	1.02608e-05	4.07823e-05	0.0120129	24.3833	0.0128648	21.6824	0.0169728	12.7181	0.0131578	31.1744	0.0109869	16.299	0.0151186	12.1026	0.00289683	31.2315	0.00279195	32.9121	0.00268354	49.9987	0.015871	15.1074	0.0100209	2.38113
	POS_160	303.086	16.7344	[H]	Trihydroxy-methoxyisoflavanone unknown (ESI+)	Phenolic		Level 3	0.125315	0.36964	1.19063e-06	9.00656e-06	0.000752275	10.8431	0.000870261	24.1369	0.00121179	101.457	0.00238859	16.4561	0.00213457	16.6864	0.00172365	13.8708	0.00407358	11.3141	0.00375811	8.25965	0.00408674	11.1217	0.00201168	13.3111	0.00220751	3.06323
	POS_161	611.139	16.774	[+]	Delphinidin 3-(6-p-coumaroyl)glucoside II or Myricetin 3-(6-p-coumaroyl)glucoside II (ESI+)	Phenolic		Level 3	0.925961	0.960787	2.01138e-05	6.24728e-05	0.0792054	26.3261	0.0834236	23.1287	0.0996054	13.0117	0.237762	8.03604	0.220991	16.9317	0.235713	2.751	0.211286	27.237	0.191004	41.7566	0.159395	44.9508	0.638063	22.6657	0.210306	4.43486
	POS_162	291.086	16.8574	[H]	Epicatechin III; Catechin III (ESI+)	Phenolic		Level 3	0.309413	0.54846	3.85305e-07	5.64713e-06	0.00129345	26.8976	0.00129384	15.4461	0.00122148	20.3712	0.00601638	7.95048	0.00556248	28.9763	0.0043403	23.1528	0.0169768	27.4842	0.0116649	15.3514	0.0189636	16.0392	0.0107672	34.8323	0.00790412	2.36277
	POS_164	437.144	17.0464	[H]	Phlorizin (ESI+)	Phenolic	CID: 6072	Level 2+	0.00298516	0.0897751	3.85305e-07	5.64713e-06	0.00652652	7.60397	0.00650512	9.34021	0.00550887	8.05031	0.00980871	10.8276	0.00906058	9.2448	0.00817856	3.14205	0.0125972	4.01997	0.0122384	4.77932	0.012016	4.43402	0.0117057	2.7892	0.00929668	2.21768
	POS_167	305.065	17.2258	[H]	Dihydroquercetin; Pentahydroxyflavanone; Taxifolin (ESI+)	Phenolic		Level 3	0.0774833	0.302831	0.000143015	0.000311971	0.00193378	20.6993	0.00194085	10.0547	0.00156326	19.8519	0.00311094	5.981	0.00263333	24.2718	0.00202547	34.6818	0.00404887	30.7755	0.00266683	15.8772	0.00424946	18.6589	0.00256323	30.5471	0.00269935	5.86929
	POS_169	449.107	17.3196	[2H]	Kaempferol glucoside (3-O, 4-O, 7-O) (ESI+)	Phenolic		Level 3	0.874052	0.938056	6.94907e-07	6.39042e-06	0.0166317	14.761	0.01507	8.12871	0.0146342	18.1853	0.0211062	11.1871	0.0214928	19.6885	0.0210483	6.2961	0.0264281	7.84964	0.0266798	5.76431	0.0303713	15.5896	0.0223827	17.5954	0.0213396	2.65735
	POS_172	595.144	17.5028	[H]	Cyanindin coumaroyl glucoside III (ESI+)	Phenolic		Level 3	0.78885	0.87879	5.71843e-05	0.000144191	0.0196955	23.0636	0.0208586	22.6019	0.0259102	14.5095	0.0433547	12.8096	0.0433837	21.3177	0.0458866	7.93849	0.0377852	19.6543	0.0314995	22.127	0.0299133	38.6739	0.118152	16.3291	0.0415128	3.29165
	POS_174	449.107	17.681	[2H]	Quercetrin (ESI+)	Phenolic	CID: 5280459	Level 1	0.716531	0.825684	0.0017761	0.00301809	0.0921639	20.6892	0.0817361	9.87944	0.0821393	39.2607	0.104524	5.36183	0.112449	32.9984	0.0871449	18.1139	0.123822	19.2864	0.133844	4.7053	0.145167	12.4303	0.118559	38.5553	0.120336	14.3722
	POS_175	422.144	17.7771	[H]	Nigrumin coumerate (ESI+)	Phenolic	CID: 102372417	Level 2+	0.387237	0.605239	4.177e-05	0.000111943	0.111466	18.7182	0.117592	10.7009	0.0953131	7.14838	0.0936987	3.84581	0.0908745	10.5142	0.0961151	5.88435	0.0671567	2.53677	0.0746785	11.4612	0.0833545	7.48799	0.0807919	5.74247	0.0906556	5.53006
	POS_176	435.128	17.8429	[H]	Tetrahydroxychalcone -O-glucoside II; butein -glucoside II; chalcone -O-glucoside II; Naringenin -O-beta-D-glucoside II; (ESI+)	Phenolic		Level 3	0.0154048	0.160552	3.85305e-07	5.64713e-06	0.0209768	6.28253	0.0204703	8.11085	0.0186296	2.72681	0.0543396	9.3901	0.0504632	13.4723	0.0399072	8.0699	0.0991525	13.7262	0.0922573	10.9933	0.0996404	7.54093	0.0515541	6.82296	0.0552821	2.23923
	POS_178	465.102	18.0083	[2H]	Quercetin 4'-glucoside (Spiraeoside) (ESI+)	Phenolic	CID: 5320844	Level 1	0.0296222	0.213736	9.02615e-06	3.68843e-05	0.00500685	7.95648	0.00489991	14.1484	0.00540824	10.5567	0.00441023	16.2697	0.00412301	11.5991	0.00511977	3.47881	0.00310462	7.64397	0.00330971	10.9079	0.00348866	14.1164	0.0042787	3.88691	0.00422438	3.39983
	POS_184	627.135	18.7111	[H]	Myricetin 3'-O-(6''-p-coumaroyl)glucoside (ESI+)	Phenolic	CID: 44259435	Level 2	0.516719	0.698389	1.45982e-05	4.97021e-05	0.00123615	25.5732	0.00126599	31.3276	0.00166337	20.0628	0.00468632	11.8536	0.00480742	22.2837	0.00525296	9.7867	0.00604304	33.0802	0.00446341	25.4571	0.00414029	47.1643	0.015225	18.3205	0.00480778	2.89918
	POS_186	319.045	19.1574	[H]	Myricetin (ESI+)	Phenolic	CID: 5281672	Level 1	0.230398	0.494324	0.0458063	0.0610317	0.0183814	6.49008	0.0192316	20.9859	0.0203174	19.4784	0.0232459	12.5763	0.0207679	5.05906	0.0213181	7.57041	0.022797	21.9525	0.0176679	15.0386	0.0171621	17.4711	0.0482016	18.8221	0.0224921	3.50055
	POS_187	435.128	19.2122	[H]	Tetrahydroxychalcone -O-glucoside III; butein -glucoside III; chalcone -O-glucoside III; Naringenin -O-beta-D-glucoside III; (ESI+)	Phenolic		Level 3	0.169375	0.420301	1.45982e-05	4.97021e-05	0.0165172	15.746	0.0163054	13.0627	0.0139676	16.2093	0.0276814	4.95201	0.0258237	11.0351	0.0209947	15.2717	0.028417	19.533	0.0226742	9.07212	0.0311831	16.2203	0.0175052	16.4689	0.0221455	2.82475
	POS_193	273.076	23.6097	[H]	Hydroxyisoflavanone I; trihydroxyflavanone I; butein I; naringenin I; (ESI+)	Phenolic		Level 3	0.115296	0.362541	1.31751e-05	4.75318e-05	0.00614772	27.9187	0.00502619	15.7615	0.00359831	39.6733	0.0118023	11.936	0.010415	28.5243	0.0074852	21.7756	0.013045	29.2309	0.00888639	7.05702	0.0154202	19.9516	0.009089	34.5847	0.00940805	3.81588
	POS_195	287.055	24.7608	[H]	Kaempferol (ESI+)	Phenolic	CID: 5280863	Level 1	0.0755218	0.302831	0.000465184	0.000890496	0.00134684	19.9586	0.00193128	63.8524	0.00100245	56.7786	0.00182853	19.4892	0.00153872	50.3586	0.00112774	27.9457	0.00245041	9.57425	0.00199507	11.3054	0.00230004	18.8443	0.00252297	13.9022	0.00175447	10.9868
	NEG_003	545.098	2.16222	[H]	Pectate I (ESI-)	Organic acid	CID: 11883891	Level 2	0.334154	0.564912	0.00376001	0.0060392	0.0588834	11.8434	0.0660161	17.356	0.0522924	17.8087	0.0733382	5.53626	0.0641036	17.7777	0.0576056	5.58477	0.0722861	6.9853	0.0718342	9.22695	0.0761835	3.71452	0.0712399	7.47334	0.0665271	2.51588
	NEG_012	147.03	2.88993	[H] or [HCOOH]	[H] Methylmalate; dehydro-deoxy-D-pentonate/xylonate/arabinonate; Hydroxyglutarate; methyl-D-malate; Citramalate;; [HCOOH] 2-Methyl-3-oxopropanoate;2-Oxobutanoate;4-Hydroxycrotonic acid;Acetoacetate;methyl pyruvate (ESI-)	Organic acid		Level 3	0.000383802	0.0450007	3.85305e-07	5.64713e-06	0.0107762	10.107	0.0125406	10.7887	0.00990971	9.5423	0.00832184	7.85841	0.00874209	5.76603	0.00742293	12.1457	0.00498054	4.57773	0.00559211	7.15919	0.00491254	6.05938	0.0067635	13.451	0.00811132	13.8357
	NEG_016	610.18	3.12827	[HCOOH]	Met-Trp-Asp-Asp (or alternative tetrapeptide with molecular formula of C24H31N5O9S) (ESI-)	Peptide		Level 3	0.00695741	0.115177	6.62686e-05	0.000160206	0.00363125	6.89173	0.00392226	2.94412	0.00333689	8.69992	0.00291437	10.7856	0.0028729	15.81	0.0028221	11.6992	0.00296774	8.3427	0.00333073	7.71105	0.0028833	10.1411	0.00327016	13.4983	0.00306527	3.03667
	NEG_025	133.014	3.66798	[H] or [HCOOH]	Dehydro-threonate II; Malate II (ESI-)	Organic acid		Level 3	0.42632	0.628756	1.51706e-05	4.97021e-05	0.024637	9.4431	0.0267615	10.2708	0.0220115	13.8087	0.023782	7.61265	0.022759	12.381	0.0198486	14.3978	0.013435	5.42176	0.0141579	3.02268	0.0161804	9.17036	0.0178359	12.4155	0.0190976	5.68719
	NEG_043	477.067	7.14939	[H]	Methoxy-indolylmethyl-glucosinolate; Methoxyglucobrassicin; Neoglucobrassicin (ESI-)	Glucosinolate		Level 3	0.0249144	0.194748	3.85305e-07	5.64713e-06	0.00308928	11.9719	0.00317399	10.3769	0.00315225	19.0657	0.00211308	12.9246	0.00163124	17.9247	0.00188763	25.6501	0.00105253	12.7618	0.000750975	9.55638	0.000953236	6.79607	0.00196594	17.1964	0.00180936	10.0811
	NEG_046	137.024	7.46792	[H]	Hydroxybenzoate; salicylate I (ESI-)	Phenolic	CID: 54675850	Level 2	0.00552364	0.103624	5.23441e-06	2.50504e-05	0.00163487	1.34299	0.00162076	3.49867	0.00150528	2.8862	0.00173445	7.47523	0.001705	4.10344	0.0016344	8.90881	0.00216838	5.15056	0.00205756	5.2853	0.00200448	4.6182	0.00180629	2.65201	0.00179894	13.3757
	NEG_052	321.061	8.16143	[H]	Leucodelphinidin (ESI-)	Phenolic	CID: 44563331	Level 2	0.99361	0.99361	1.5288e-06	1.07016e-05	0.00271593	21.8544	0.00229418	6.30602	0.00296158	16.7446	0.00584151	9.4224	0.00605447	19.8768	0.00638087	1.68101	0.0123053	25.0667	0.0105515	9.20671	0.00751999	37.5623	0.0158555	13.6165	0.00711863	2.37583
	NEG_053	303.051	8.18276	[H]	Pentahydroxyflavanone I (C15H12O7) (ESI-)	Phenolic		Level 3	0.980953	0.985154	3.05504e-06	1.68566e-05	0.00131661	30.3889	0.00118476	13.1526	0.00158034	20.7264	0.00281305	23.847	0.00282313	41.9622	0.00327998	3.48627	0.00665547	22.0835	0.00555337	9.26887	0.00410465	41.6002	0.00863222	14.2427	0.00382207	2.65277
	NEG_055	218.103	8.36664	[H]	Pantothenic acid (Vit D5) (ESI-)	Organic acid	CID: 6613	Level 2+	0.00167654	0.0757266	0.451639	0.483604	0.0342826	8.98857	0.0360443	4.16417	0.0325657	3.92996	0.034681	7.26306	0.0365682	1.37249	0.0339375	6.27519	0.0334729	3.73521	0.0367241	2.15717	0.0343229	2.03704	0.033493	8.21994	0.0340948	3.03053
	NEG_057	187.025	8.58362	[H] or [HCOOH]	[H] methyl-aconitate; [HCOOH] Muconic acid (ESI-)	Organic acid		Level 3	0.626286	0.77094	1.19063e-06	9.00656e-06	0.00588983	27.9002	0.0057678	13.3568	0.00642994	19.4559	0.00746492	11.4508	0.0082023	10.9345	0.00842826	15.7599	0.0168239	7.56838	0.0179352	7.12923	0.01541	13.4795	0.014605	6.01644	0.0107644	4.17202
	NEG_058	143.035	8.58366	[H]	Methylglutaconic acid; Dimethylmaleate; Methyleneglutarate; Hexenedioic acid; I (ESI-)	Organic acid		Level 3	0.626286	0.77094	1.19063e-06	9.00656e-06	0.0146112	23.9987	0.0142159	11.7999	0.0158997	18.0308	0.0186605	11.2331	0.0199844	8.68469	0.0203434	12.4094	0.0392399	7.38793	0.0415836	8.05753	0.0360527	11.2942	0.0340693	7.07468	0.0256998	2.6712
	NEG_061	609.124	8.90082	[H]	Gallocatechin-epigallocatechin II (ESI-)	Phenolic		Level 3	0.146157	0.389474	0.00229523	0.00381724	0.0243506	1.82599	0.0245121	8.05021	0.0222561	6.27744	0.0225538	12.9532	0.0203646	9.89337	0.0220442	17.0223	0.0195455	10.2784	0.0218618	8.42783	0.018884	6.62024	0.0205461	7.81145	0.0210345	2.19409
	NEG_063	261.007	9.03423	[H]	Homovanillic acid sulfate (ESI-)	Phenolic	CID: 29981063	Level 2	0.000241915	0.0378194	2.42547e-06	1.49677e-05	0.0111234	3.48361	0.011524	5.7097	0.0105048	3.5514	0.0118412	1.73916	0.0121124	5.02463	0.0110867	5.17483	0.015448	1.99465	0.0170243	4.2881	0.0155008	1.47156	0.0118435	5.58322	0.0129569	2.86226
	NEG_064	467.119	9.17231	[H]	Catechin-4-ol 3-O-beta-D-galactopyranoside (ESI-)	Phenolic	CID: 44257153	Level 2	0.24882	0.494477	6.94907e-07	6.39042e-06	0.00976576	18.7959	0.0106606	6.87985	0.0101019	7.67985	0.0124558	5.14984	0.0140046	15.6244	0.013412	7.69877	0.0195728	13.2152	0.019698	3.89636	0.0196145	8.20806	0.0231779	8.60382	0.0151587	1.58954
	NEG_068	369.14	9.47232	[H]	Amylose; Galactan; Mannan (ESI-)	saccharides		Level 3	0.0915358	0.33755	6.94907e-07	6.39042e-06	0.00662548	11.5972	0.00696794	5.59311	0.00683499	7.40468	0.00792934	8.48832	0.00811701	5.8161	0.00804619	10.7737	0.0112672	5.27452	0.0123401	0.83903	0.0114467	5.37377	0.0109736	4.78985	0.00893741	2.92735
	NEG_072	329.087	9.61852	[H]	1-O-vanilloyl-beta-D-glucose (ESI-)	Phenolic	CID: 14132344	Level 2	0.0690395	0.29706	3.44624e-05	9.56383e-05	0.00752516	1.44778	0.00705347	6.5134	0.00643246	9.72619	0.00719748	3.29021	0.00753159	7.04805	0.00666865	11.1212	0.00825453	4.09656	0.0082688	3.13	0.00819852	4.86649	0.00691669	4.91791	0.00726637	3.54287
	NEG_073	609.124	9.62104	[H]	Gallocatechin-epigallocatechin III (ESI-)	Phenolic		Level 3	0.334154	0.564912	9.20141e-06	3.68843e-05	0.0177065	5.14726	0.0179296	7.98771	0.0181916	12.5161	0.0190864	12.2857	0.0189371	8.69914	0.0191963	6.32913	0.0325027	29.1008	0.0269927	3.06231	0.0228862	2.54558	0.018942	8.15507	0.0200743	1.13797
	NEG_075	153.019	9.6731	[-]	Dihydroxybenzoate (ESI-)	Organic acid	CID: 54675839	Level 2	0.00255949	0.0879698	0.490888	0.520875	0.00373362	6.45893	0.00395743	4.8819	0.00336192	4.01028	0.00394379	7.33137	0.00350855	11.4355	0.00322191	11.3808	0.00352651	8.21048	0.00400688	2.88808	0.00351002	2.99883	0.00348136	10.7235	0.00352103	9.05657
	NEG_076	599.161	9.73977	Dimer [H]	Hydroxy Benzoic acid Glucoside; salicylate beta-D-glucose ester I (ESI-)	Organic acid	CID: 49859589	Level 2	0.0497871	0.253806	1.19063e-06	9.00656e-06	0.00653009	9.63257	0.00611664	7.57018	0.00489587	5.88296	0.00525576	12.2903	0.00505284	5.21207	0.00458632	14.4406	0.00949415	10.7853	0.00948016	22.1434	0.00964603	10.3821	0.00713371	20.627	0.0065638	1.96718
	NEG_077	359.098	9.75712	[H]	Pungenin; Gluco-vanillin (ESI-)	Phenolic		Level 3	0.0131237	0.150123	6.14421e-06	2.88164e-05	0.0078195	2.68356	0.00773729	3.48931	0.00716224	3.87508	0.0081146	1.57707	0.00797429	6.37023	0.00732631	4.01185	0.0108146	1.81473	0.0110333	1.73652	0.0108844	2.63374	0.00891931	9.67916	0.00867017	2.43648
	NEG_087	833.177	10.1423	[HCOOH]	Delphinidin-glucoside-caffoyl-glucoside; (ESI-)	Phenolic		Level 3	0.0131237	0.150123	7.43735e-05	0.000177965	0.0336974	12.4672	0.0337489	5.76843	0.0326516	10.7903	0.0291875	16.142	0.0312633	9.68639	0.0213792	11.4282	0.0250118	17.5843	0.0224518	14.2697	0.0171348	25.7441	0.0152672	8.29975	0.0260048	2.24515
	NEG_094	511.109	10.3991	[HCOOH]	(-)-Epicatechin-glucuronide I (ESI-)	Phenolic		Level 3	0.179434	0.42936	1.28583e-06	9.42276e-06	0.000531313	10.341	0.000649925	19.4452	0.000581482	8.35192	0.00117689	12.8458	0.00107611	31.6374	0.00102587	17.572	0.00198621	13.6036	0.0018099	11.9714	0.0013736	21.4533	0.00248134	10.1772	0.00124639	4.18204
	NEG_103	143.035	10.9401	[H]	Methylglutaconic acid; Dimethylmaleate; Methyleneglutarate; Methylitaconate II (ESI-)	Organic acid		Level 3	0.19009	0.443544	3.44624e-05	9.56383e-05	0.00161905	18.4825	0.00191614	28.7263	0.00188554	23.858	0.00200761	23.7351	0.00186576	17.4944	0.00173013	39.2295	0.00344499	10.3059	0.00396661	11.5447	0.00299581	21.4169	0.00309186	9.41901	0.00236195	17.6934
	NEG_107	371.098	11.0943	[HCOOH]	Coumaroyl-beta-D-glucose I (ESI-)	Phenolic		Level 3	0.0599585	0.278316	0.000411842	0.000814995	0.0288444	9.50307	0.0288354	6.31856	0.0276955	13.034	0.0279072	8.74888	0.0296028	8.42312	0.0268384	5.98403	0.032056	9.32869	0.035132	7.36843	0.030686	5.40678	0.0320057	4.89662	0.0294277	2.26767
	NEG_113	593.129	11.224	[H]	Cyanindin coumaroyl glucoside II (ESI-)	Phenolic		Level 3	0.313406	0.54846	8.96848e-06	3.68843e-05	0.00554281	20.2494	0.00549176	11.0324	0.00595079	14.1554	0.00610532	9.96885	0.00629037	4.25202	0.0062874	10.3367	0.00810919	10.013	0.0100708	9.9981	0.00816786	6.69156	0.00663762	14.8432	0.00671614	3.5387
	NEG_114	639.156	11.2255	[2H]	Petunidin 3,7-diglucoside (ESI-)	Phenolic	CID: 100987512	Level 2	0.618308	0.77094	0.000143015	0.000311971	0.0115015	28.9433	0.00992879	19.9965	0.00888091	18.1272	0.00681981	20.0792	0.00798125	33.6117	0.00632392	24.7719	0.00564197	12.2652	0.00554783	8.6697	0.00549095	35.5663	0.00406561	40.6033	0.00715172	2.34106
	NEG_116	625.14	11.3665	[H]	Delphinidin diglucoside I (ESI-)	Phenolic		Level 3	0.42632	0.628756	1.12964e-05	4.34264e-05	0.00257135	5.50326	0.00259325	5.75688	0.00251574	3.91913	0.00256772	7.47017	0.00252992	6.12356	0.00248315	4.28575	0.00201405	6.71029	0.00203664	3.53719	0.00184459	16.19	0.00257761	5.21661	0.00244413	5.82139
	NEG_117	833.198	11.3749	[HCOOH]	Delphinidin triglucoside (ESI-)	Phenolic		Level 3	0.24882	0.494477	6.94907e-07	6.39042e-06	0.000527556	5.08367	0.000499085	17.1924	0.000598309	18.7196	0.00220546	12.1918	0.00216271	8.42153	0.00178768	15.8493	0.00342014	10.6739	0.00240245	4.91743	0.00298636	15.1432	0.0018401	8.15328	0.00180003	3.13477
	NEG_119	817.204	11.408	[H]	Cyanidin triglucoside (ESI-)	Phenolic		Level 3	0.00371211	0.0967212	4.26365e-06	2.19742e-05	0.00160937	11.1872	0.00122601	18.5176	0.00141956	16.1638	0.00339774	13.6309	0.0030334	14.3395	0.00233941	14.9209	0.00248544	12.7519	0.00166148	11.7643	0.00229833	18.9084	0.00135171	14.2682	0.0020965	4.66259
	NEG_124	341.087	11.5751	[H]	Caffeic acid-glucoside II (ESI-)	Phenolic		Level 3	0.110945	0.361343	7.12028e-06	3.21097e-05	0.088857	10.1482	0.0904045	4.83241	0.089089	3.55481	0.0671336	3.00244	0.0666868	2.16969	0.0593124	4.95964	0.0659151	8.21306	0.0572011	11.553	0.0587607	21.8236	0.0345211	16.0481	0.0672635	2.54364
	NEG_125	387.129	11.6259	[H]	Secologanin (ESI-)	Terpene glycoside	CID: 161276	Level 2	0.110945	0.361343	3.85305e-07	5.64713e-06	0.0192679	1.73758	0.018149	7.57555	0.0176629	2.29505	0.0233623	5.98097	0.0235313	9.64059	0.0214202	6.73623	0.0425179	14.9908	0.038559	12.1223	0.0452118	18.2003	0.0159606	21.6751	0.0256268	2.47862
	NEG_133	787.172	11.8731	[H]	Delphinidin -glucoside -caffoyl-glucoside (ESI-)	Phenolic		Level 3	0.24565	0.494477	1.39576e-05	4.88516e-05	0.00358238	7.03184	0.00366972	3.8988	0.00382833	14.1729	0.00358044	13.444	0.00361953	6.88193	0.00357069	6.35307	0.00627806	4.96964	0.00720862	8.77499	0.00596072	6.72873	0.00415796	17.6172	0.00446673	2.23527
	NEG_134	305.066	11.8742	[H]	(-)-Epigallocatechin (ESI-)	Phenolic	CID: 72277	Level 1	0.00492169	0.103624	1.65104e-06	1.13873e-05	0.0246469	8.51317	0.0257225	2.56401	0.0229942	13.7067	0.019979	9.12266	0.0212344	4.05918	0.0202298	5.30645	0.0275114	4.02261	0.0343379	3.5413	0.030403	6.5704	0.0173046	15.5477	0.0233532	3.45324
	NEG_137	463.087	11.9933	[H]	Delphinindin glucoside (ESI-)	Phenolic		Level 3	0.667747	0.798911	6.94907e-07	6.39042e-06	0.0445725	7.42137	0.0435548	6.01846	0.0421337	5.19861	0.0390623	3.12704	0.0379752	11.2946	0.0374894	4.80942	0.0758798	12.2343	0.0729912	9.78892	0.109103	41.3228	0.0439276	3.44994	0.048899	4.01833
	NEG_138	401.108	12.0006	[HCOOH]	Feruloyl glucoside (ESI-)	Phenolic	CID: 13962928	Level 2+	0.95612	0.970607	3.25305e-05	9.19084e-05	0.0130488	7.63459	0.011658	12.3873	0.0094884	8.53918	0.00910585	4.05354	0.00903215	14.4472	0.00932817	6.74373	0.0150605	28.6611	0.0183727	12.2747	0.0204778	11.4896	0.0104179	9.91262	0.0116789	2.78231
	NEG_139	337.092	12.0438	[H]	Coumaroylquinic acid I (ESI-)	Phenolic		Level 3	0.279252	0.531658	0.00335026	0.00543692	0.0342856	15.424	0.0302977	3.8675	0.0276549	10.6997	0.0231874	12.8658	0.0252224	11.5091	0.0420855	5.7018	0.0309791	26.3669	0.0417402	20.3785	0.0471397	11.807	0.0341188	13.8238	0.0281949	4.82042
	NEG_140	947.244	12.0442	[HCOOH]	Cyanidin-(p-coumaroyl)-rutinoside-glucoside (ESI-)	Phenolic	CID: 102163929	Level 2+	0.925961	0.960787	0.000585931	0.00110807	0.0157342	10.7566	0.0146143	4.76728	0.0131732	12.2157	0.0116409	14.6781	0.012256	5.68195	0.0119429	6.4595	0.0105844	13.7297	0.0108111	20.0052	0.0122466	11.2352	0.00862566	11.1574	0.01199	10.5582
	NEG_142	609.145	12.1375	[2H]	Delphinidin 3-O-rutinoside (ESI-)	Phenolic	CID: 5492231	Level 1	0.819781	0.900415	9.15454e-07	8.1009e-06	0.733766	3.55414	0.754994	4.61059	0.750991	3.81395	0.819606	1.97079	0.786378	3.4858	0.801076	2.79823	0.607551	8.71907	0.583443	7.78461	0.564486	11.0875	0.76757	1.84899	0.729598	1.81113
	NEG_146	577.134	12.298	[H]	Procyanidin B1, B2 or B3 I (ESI-)	Phenolic		Level 3	0.0494689	0.253806	0.000195791	0.000419297	0.00189063	13.6413	0.00215762	5.30109	0.00180857	27.1886	0.00207841	31.3453	0.00205909	12.8243	0.00206998	18.5054	0.00260304	10.7307	0.00309005	7.29299	0.002641	13.896	0.00197039	30.9722	0.00237925	19.055
	NEG_147	788.206	12.3926	[NH3]	Delphinidin 3-O-beta-D-glucoside 5-O-(6-coumaroyl-beta-D-glucoside) (ESI-)	Phenolic	CID: 23724731	Level 2+	0.0204244	0.184345	2.30422e-06	1.49677e-05	0.0042595	32.0907	0.00441413	36.2652	0.00239294	35.1905	0.00175206	59.6519	0.00210319	38.6314	0.00105954	29.8563	0.00643382	22.604	0.00803972	14.9288	0.0075784	16.3729	0.000357929	42.1755	0.00346454	3.21435
	NEG_150	315.108	12.4939		Unknown_315.108_MZ_12.5mins (ESI-)	Unknown		Level 4	0.00262596	0.0879698	9.20141e-06	3.68843e-05	0.0546215	4.83416	0.0559769	4.42748	0.048418	2.95938	0.0530216	1.88781	0.052628	5.67266	0.049263	6.94769	0.0609324	5.1034	0.0667815	5.61518	0.0614859	5.1893	0.0481687	11.7814	0.0532941	4.84492
	NEG_152	373.15	12.5194	[H]	Deoxyloganin; Epideoxyloganin; (ESI-)	Phenolic		Level 3	0.451639	0.639936	2.42547e-06	1.49677e-05	0.00177597	11.0231	0.00183873	12.7242	0.00185445	11.0218	0.00197805	11.3597	0.00218769	8.60204	0.00211708	5.77851	0.0040157	5.56714	0.00387399	10.5152	0.00388063	9.44415	0.00283651	10.167	0.00255957	4.56974
	NEG_154	385.113	12.561	[H]	Sinapoyl glucose I (ESI-)	Phenolic		Level 3	0.119816	0.362541	0.000132426	0.00029435	0.0295227	9.97867	0.0262744	10.3663	0.021606	13.5362	0.0280376	4.29688	0.0259722	18.4635	0.0250373	4.05593	0.0370954	18.8308	0.0383007	6.03452	0.042195	5.97633	0.0279321	15.1108	0.0294458	3.07069
	NEG_156	431.119	12.5616	[HCOOH]	12-Hydroxyjasmonic acid 12-O-beta-D-glucoside (or an isomer of C19H30O8: Citroside A and Citroside B [citrus fruits], Corchoionol C 9-glucoside [not detected in fruits, just tea], Vomifoliol 9-glucoside [detected in grapes and other fruits], Sonchuionoside C [detecetd in white wines such as Riesling], 6e,9e-Dihydroxy-4,7E-megastigmadien-3-one 9-glucoside [deteceted in fruits]) (ESI-)	Phenolic		Level 3	0.162984	0.410965	5.82947e-05	0.000145427	0.0949483	10.111	0.0862715	8.04473	0.0710224	13.1043	0.0902489	3.51295	0.0854401	16.0907	0.0821827	2.56588	0.118091	16.0754	0.125317	6.1594	0.135189	5.34057	0.0936906	14.1353	0.095283	2.37202
	NEG_157	289.071	12.595	[H]	Epicatechin I; Catechin I (ESI-)	Phenolic		Level 3	0.0277829	0.21361	1.83874e-05	5.90663e-05	0.0114955	7.17008	0.0123161	3.17279	0.0112312	5.6062	0.0109589	10.8038	0.0109422	11.702	0.0108336	11.7885	0.013878	14.2758	0.017074	3.95809	0.0143519	8.32711	0.00919881	7.38238	0.0118028	2.13501
	NEG_158	353.087	12.6398	[H]	Chlorogenic acid (ESI-)	Phenolic	CID: 1794427	Level 1	0.110945	0.361343	0.000444772	0.000861976	0.0133181	15.2509	0.0123422	7.42809	0.010906	5.8574	0.0112835	19.27	0.0112762	20.3979	0.0108399	8.02454	0.0135009	8.77326	0.0178171	9.00393	0.0162428	12.1718	0.00985886	16.6415	0.0122292	2.57775
	NEG_161	341.087	12.7125	[H]	Caffeic acid-glucoside IV (ESI-)	Phenolic		Level 3	0.716531	0.825684	6.94907e-07	6.39042e-06	0.0159952	7.75073	0.0165239	16.3698	0.018124	10.8079	0.0120092	8.346	0.0127115	4.57096	0.0110839	7.34532	0.00984971	10.4093	0.00903142	15.8863	0.00884403	21.6692	0.00550523	13.0111	0.0117958	4.14886
	NEG_165	739.208	12.8814	[H]	Cyanidin rhamnosylrutinoside (ESI-)	Phenolic		Level 3	0.332019	0.564912	0.000152482	0.000331084	0.00248021	18.4929	0.00324368	32.8056	0.00213944	26.7479	0.00333978	13.1556	0.00297309	35.5892	0.00262145	21.4074	0.00394381	4.00133	0.00485659	23.7707	0.00491718	27.9722	0.00181129	31.7767	0.00314716	8.76674
	NEG_168	325.092	12.9745	[H]	Coumaroyl-beta-D-glucose II (ESI-)	Phenolic		Level 3	0.0494689	0.253806	2.14454e-05	6.57379e-05	0.034178	23.5921	0.0363144	13.046	0.0419947	11.7227	0.0194597	4.72158	0.0188049	8.1889	0.0133004	12.0961	0.022433	17.9713	0.0185242	7.49016	0.0138325	19.4735	0.0122151	19.7727	0.0234347	1.95659
	NEG_170	343.139	13.1725	[H]	Dihydroconiferyl alcohol glucoside; 8-Epiiridotrial glucoside; (ESI-)	Phenolic		Level 3	0.920044	0.960787	3.85305e-07	5.64713e-06	0.00411741	8.61269	0.00406045	4.97489	0.00395948	6.37972	0.00541902	8.16849	0.00587685	11.5068	0.00543532	4.97685	0.00767639	6.01719	0.00720991	3.69214	0.0078394	11.8199	0.00480779	10.1137	0.00557267	2.04898
	NEG_173	609.145	13.2437	[H]	Cyanidin 3-O-sophoroside (ESI-)	Phenolic	CID: 11169452	Level 1	0.42632	0.628756	1.93549e-05	6.13342e-05	0.0199642	13.7797	0.0186662	3.73385	0.0171745	21.0513	0.0157145	3.79799	0.0156296	13.4825	0.0154428	16.7999	0.0113025	16.8393	0.0099618	7.48909	0.0130284	7.91478	0.0108779	14.6472	0.014651	2.33447
	NEG_182	449.108	13.3567	[H]	Eriodictyol O-glucoside (3-O, 7-O or 5-O) I or pentahydroxychalcone glucoside I (ESI-)	Phenolic		Level 3	0.275695	0.531658	1.39576e-05	4.88516e-05	0.0206192	10.3586	0.0197071	1.37429	0.019831	6.12088	0.0219117	8.39413	0.0212592	9.19535	0.019242	8.43458	0.0319695	6.62987	0.0313836	7.90823	0.0305646	3.68865	0.0240855	9.88825	0.0242455	3.38666
	NEG_186	341.124	13.4601	[H]	Coniferin I (ESI-)	Phenolic	CID: 5280372	Level 2	0.550927	0.723766	4.40252e-06	2.2202e-05	0.191187	2.35406	0.18876	2.51697	0.174313	5.9653	0.211979	5.18082	0.211654	6.12412	0.215254	7.5029	0.228169	7.32124	0.21583	3.20489	0.235873	5.06534	0.181093	11.8918	0.204891	1.82809
	NEG_190	385.113	13.5373	[H]	Sinapoyl glucose II (or isomer of C17H22O10) (ESI-)	Phenolic		Level 3	0.00138323	0.0720817	0.0565973	0.0735294	0.0451683	14.6465	0.0519974	5.92113	0.0454959	13.9012	0.0543212	14.8336	0.0527038	13.9256	0.0299745	6.64856	0.0506681	15.902	0.0377585	4.22971	0.0298618	18.2642	0.0271304	20.6638	0.0449203	5.49359
	NEG_191	319.046	13.5539	[H]	Dihydromyricetin (ESI-)	Phenolic	CID: 161557	Level 1	0.0534244	0.263748	1.19063e-06	9.00656e-06	0.0279235	7.97234	0.0274087	7.61162	0.0286395	10.2164	0.0250456	5.60724	0.023731	6.46312	0.0230022	8.81805	0.0197981	8.70172	0.0178167	9.67601	0.0159163	9.2297	0.0352969	7.85959	0.0237014	2.31348
	NEG_202	339.108	14.0047	[H]	Coniferaldehyde glucoside (ESI-)	Phenolic	CID: 15699109	Level 2	0.213339	0.471963	3.85305e-07	5.64713e-06	0.0176481	13.8294	0.0169348	9.78619	0.0164409	19.3113	0.0429065	14.2892	0.042449	11.0084	0.0388586	20.5326	0.0811887	17.0919	0.0595106	11.1508	0.0751734	11.3483	0.0310518	25.3501	0.0430015	1.60149
	NEG_203	337.093	14.0316	[H]	1-Caffeoyl-4-deoxyquinic acid; 4-Methylumbelliferyl-Alpha-D-Glucose; 4-p-Coumaroylquinic acid; p-Coumaroyl quinic acid; (ESI-)	Phenolic		Level 3	0.626286	0.77094	0.00172008	0.00296587	0.0195136	20.3562	0.022283	14.9983	0.0176263	23.3008	0.0168278	36.4048	0.015182	30.6681	0.0174978	35.1356	0.0102651	33.4564	0.0124385	35.3988	0.0122157	27.6699	0.012823	17.3956	0.0127639	18.1036
	NEG_212	287.056	14.8639	[H]	Fustin (ESI-)	Phenolic	CID: 5317435	Level 2	0.146157	0.389474	3.85305e-07	5.64713e-06	0.000811186	7.29723	0.000858531	5.64681	0.000652797	19.9007	0.0016534	13.5224	0.00171604	14.3397	0.00146155	9.34693	0.00341424	14.8943	0.00304448	10.992	0.00348155	10.1717	0.00144673	15.8489	0.00181439	2.44256
	NEG_216	787.172	15.057	[H]	Delphinidin 3-O-glucosyl-5-O-caffeoylglucoside; Quercetin 3-(6''-caffeoylsophoroside) (ESI-)	Phenolic		Level 3	0.209276	0.469619	3.85305e-07	5.64713e-06	0.00116112	10.3243	0.00159691	26.2831	0.00110346	25.1597	0.00364536	5.33033	0.00307854	23.231	0.00205464	10.7754	0.00600501	7.54886	0.00536905	18.9195	0.00594588	3.80434	0.00209926	26.4569	0.0033712	3.71174
	NEG_217	495.114	15.0589	[H]	4'-Methyl-(-)-epigallocatechin 3'-glucuronide (ESI-)	Phenolic	CID: 76972097	Level 2	0.0435165	0.242967	6.94907e-07	6.39042e-06	0.00404318	14.3843	0.003838	10.4831	0.00314429	19.9605	0.00896426	30.8804	0.00902175	31.121	0.00633513	8.63882	0.0145052	10.2981	0.0157104	25.0502	0.0154098	2.0584	0.00814487	47.3444	0.0083675	4.74026
	NEG_218	319.045	15.1467	[H]	Dihydrogossypetin II; dihydroquercetagetin II; (ESI-)	Phenolic		Level 3	0.0153064	0.160552	3.85305e-07	5.64713e-06	0.0183993	12.5098	0.0189069	7.81531	0.019362	15.894	0.0101104	6.53217	0.00843671	4.09764	0.0091901	14.1478	0.0042897	6.75471	0.00350557	10.6296	0.00364714	10.0831	0.0102037	4.22976	0.0105478	1.38487
	NEG_219	493.061	15.2319		Myricetin Glucuronide (ESI-)	Phenolic		Level 3	0.173774	0.42228	2.01138e-05	6.24728e-05	0.0106114	8.42407	0.0104256	9.58488	0.0104998	9.33315	0.00927915	7.93845	0.0104619	10.6065	0.0105048	9.51845	0.00727018	8.70204	0.00817562	8.2881	0.00737625	5.54796	0.0125224	10.579	0.00977911	2.36926
	NEG_224	369.119	15.3994	[H]	Sinapaldehyde glucoside (ESI-)	Phenolic	CID: 25791064	Level 2	0.42632	0.628756	1.93802e-06	1.29847e-05	0.00448285	8.37179	0.00459465	14.6561	0.00415513	3.68455	0.00508863	8.22587	0.00491451	9.56168	0.00478115	4.84013	0.0084299	10.7514	0.00780606	3.43584	0.00812335	4.89176	0.00516684	10.2938	0.0057268	1.88262
	NEG_225	303.051	15.436	[H]	Taxifolin (ESI-)	Phenolic	CID: 439533	Level 1	0.105399	0.361343	1.19063e-06	9.00656e-06	0.00817856	8.45823	0.00882443	4.86727	0.00883176	7.95744	0.00667628	9.30464	0.00654765	8.44019	0.00597378	10.022	0.00566675	9.31701	0.00575656	11.8437	0.00481035	7.01317	0.00791493	14.4051	0.00664858	2.59223
	NEG_231	465.103	15.5504	[H]	Taxifolin glucoside (3-, 4-, 7-) II (ESI-)	Phenolic		Level 3	0.313406	0.54846	6.94907e-07	6.39042e-06	0.00790315	4.66987	0.00795329	3.17995	0.00780269	2.2055	0.0100296	9.78913	0.00962334	7.30176	0.0096441	6.51473	0.0116514	4.82168	0.0109109	3.59517	0.011294	3.88345	0.00997715	7.68272	0.00960353	1.43286
	NEG_235	433.113	15.8291	[H]	Chalcone glucoside; Naringenin glucoside; (ESI-)	Phenolic		Level 3	0.0229224	0.188607	3.85305e-07	5.64713e-06	0.00413818	3.62952	0.00452306	17.4796	0.00381481	18.7574	0.00696848	3.64722	0.00697804	12.2	0.00575062	12.0941	0.0131132	11.3485	0.0125924	13.5264	0.0120592	7.05941	0.00553042	16.3775	0.00752591	2.34239
	NEG_236	565.083	15.8376	[H]	Myricetin-3-malonylglucoside (ESI-)	Phenolic		Level 3	0.119816	0.362541	2.3459e-05	7.05274e-05	0.0517162	8.18845	0.0517536	11.1397	0.0601664	7.64214	0.0491909	9.20114	0.0508811	11.6118	0.0589211	5.79971	0.0345002	19.4938	0.0343974	14.6981	0.0306148	15.3714	0.0642433	8.54368	0.0482287	1.80717
	NEG_237	595.129	15.8465	[H]	Quercetin 3-O-[beta-D-xylosyl-(1->6)-beta-D-glucoside]; (ESI-)	Phenolic	CID 44259141	Level 1	0.0387742	0.227314	5.20774e-07	6.39042e-06	0.00572014	9.69532	0.00617854	14.1955	0.00619821	11.5307	0.00810804	17.4988	0.00739777	10.5788	0.00928738	18.9877	0.00180958	21.2435	0.00101642	20.101	0.00191428	16.3935	0.00322483	21.5486	0.00501655	1.81961
	NEG_239	447.092	15.8905	[H]	Luteolin-glucoside (ESI-)	Phenolic		Level 3	0.154837	0.396822	2.99685e-06	1.68566e-05	0.0353712	10.8918	0.036433	6.1427	0.0317379	6.68098	0.0601859	8.04421	0.0559729	9.47486	0.0507644	14.6854	0.0680603	11.8815	0.0569088	10.6917	0.0691815	4.82876	0.0406593	15.7343	0.0511645	1.53454
	NEG_246	449.108	16.1906	[H]	Eriodictyol O-glucoside (3-O, 7-O or 5-O) II or pentahydroxychalcone glucoside II (ESI-)	Phenolic		Level 3	0.279252	0.531658	6.94907e-07	6.39042e-06	0.00862184	16.6423	0.00958718	11.7628	0.00909683	20.9122	0.0326384	11.4255	0.0297842	6.83928	0.0229185	10.7879	0.0448896	20.0947	0.0364677	12.6094	0.0408068	12.6507	0.0198148	15.4899	0.0263293	1.55185
	NEG_247	433.114	16.1926	[H]	Naringenin glucoside (4-, 7-) (ESI-)	Phenolic		Level 3	0.000127429	0.0298822	3.85305e-07	5.64713e-06	0.00493456	12.7455	0.00537324	16.8428	0.00422988	4.76595	0.00883165	34.3794	0.00858243	18.3137	0.00570793	5.09555	0.0148068	9.07079	0.0179558	30.2991	0.0133398	1.84189	0.00785379	19.4699	0.0101047	17.991
	NEG_254	479.082	16.5114	[H]	Myricetin-galactoside II or Myricetin-Glucoside II (ESI-)	Unknown		Level 3	0.162984	0.410965	8.14628e-06	3.47328e-05	0.00874422	27.8347	0.00926375	12.7611	0.0129212	15.4162	0.00904509	28.4627	0.00778495	20.4438	0.0102863	13.0163	0.00219129	33.3387	0.00208479	27.2501	0.00190411	55.2321	0.0105356	14.8113	0.00711488	0.9474
	NEG_257	637.103	16.6048	[H]	Luteolin 7-O-[beta-D-glucuronosyl-(1->2)-beta-D-glucuronide]; luteolin 7-O-beta-D-diglucuronide; (ESI-)	Phenolic		Level 3	0.583645	0.752005	2.26033e-06	1.49309e-05	0.00346994	8.9105	0.00356991	11.8251	0.00302198	9.41479	0.00471345	12.0136	0.00469589	21.0102	0.0043017	22.3776	0.00683359	8.60656	0.00661834	15.518	0.00723907	14.8412	0.00487744	29.9513	0.00465739	15.1162
	NEG_259	341.124	16.6933	[H]	Coniferin II (ESI-)	Phenolic	CID: 5280372	Level 2	0.00203203	0.0794187	1.39576e-05	4.88516e-05	0.00265433	4.30162	0.00297661	10.3043	0.00250915	7.14878	0.00308206	12.4316	0.00265901	11.1188	0.00256507	11.0467	0.00436776	1.64035	0.0049513	5.94658	0.00396555	8.36782	0.00316615	3.35817	0.00324405	1.84116
	NEG_260	463.123	16.7187	[H]	Quercetin 3-O-glucoside (ESI-)	Phenolic	CID: 25203368	Level 1	0.00335026	0.0924277	3.85305e-07	5.64713e-06	0.000748023	10.7282	0.00100199	22.9257	0.000740601	12.0866	0.00330672	20.5414	0.00301332	15.484	0.00237567	9.86956	0.00508509	5.6988	0.00525008	10.0478	0.00461877	2.88431	0.00269804	7.06731	0.00282933	8.01322
	NEG_264	479.082	16.8135	[H]	Myricetin-galactoside III or Myricetin-Glucoside III (ESI-)	Phenolic		Level 3	0.167217	0.419384	1.53663e-05	4.97021e-05	0.00696481	23.4045	0.00733376	13.73	0.00971674	9.74765	0.00815895	20.4419	0.00730979	10.8841	0.00919851	10.073	0.00402469	26.4668	0.00328065	13.8259	0.00284706	29.5529	0.00919744	9.03771	0.00665198	1.75589
	NEG_265	289.071	16.842	[H]	Epicatechin III; Catechin III (ESI-)	Phenolic		Level 3	0.602655	0.768058	3.85305e-07	5.64713e-06	0.000536216	22.8298	0.000582787	1.09598	0.000542545	18.8332	0.00270093	13.4635	0.00263193	25.3194	0.00194278	22.3824	0.00810959	28.1649	0.00563596	19.0069	0.00789116	10.7887	0.00467339	32.3185	0.0036037	2.35086
	NEG_269	435.129	17.0192	[H]	Phlorizin (ESI-)	Phenolic	CID: 6072	Level 2	1.50736e-05	0.00706953	3.85305e-07	5.64713e-06	0.00626495	5.39033	0.00637396	3.99095	0.0055206	2.6378	0.00925282	6.63827	0.00890206	6.79509	0.00771945	3.67375	0.0122402	2.02724	0.0122713	4.97713	0.010649	3.69806	0.010387	3.10793	0.00892634	2.03425
	NEG_273	279.123	17.1375	[H]	8'-Hydroxyabscisate or Phaseic acid (ESI-)	Phenolic		Level 3	0.231879	0.494324	1.93802e-06	1.29847e-05	0.00751679	8.82665	0.00869208	7.08265	0.00795589	12.2861	0.00690822	15.497	0.00597305	20.1675	0.00619446	18.9688	0.0020607	15.5573	0.00243606	11.1689	0.0021791	7.82279	0.00518946	6.18583	0.00543497	2.14405
	NEG_276	303.051	17.1885	[H]	Dihydroquercetin; Pentahydroxyflavanone; Taxifolin (ESI-)	Phenolic		Level 3	0.105399	0.361343	5.39786e-05	0.000137587	0.00732207	19.3526	0.00719647	8.57442	0.00569919	24.955	0.0112263	7.58835	0.00977276	23.5071	0.00749557	29.0658	0.0148017	30.5314	0.0104174	16.0581	0.0149894	14.4822	0.00861735	31.8633	0.00970861	1.88538
	NEG_277	451.124	17.2005	[H]	C21H24O11: Catechin-glucoside, Epicathechin-glucoside, Epicathechin-galactoside, Cathechin-galactoside; 3-Hydroxyphloretin 2'-O-glucoside, Precarthamin, Aspalathin,7-Hydroxybutylidenephthalide 7-(6-malonylglucoside) (ESI-)	Phenolic		Level 3	0.0591947	0.278316	3.85305e-07	5.64713e-06	0.000462533	4.39387	0.000511519	9.20807	0.000460511	7.15989	0.00111964	9.5707	0.00109207	12.9269	0.000736092	16.9952	0.00279075	15.3215	0.0024893	14.3494	0.00252539	11.3732	0.000966368	18.315	0.00128559	2.80701
	NEG_282	579.171	17.3432		Unknown_579.17_MZ_17.35mins (ESI-)	Unknown		Level 4	0.000719338	0.0647245	0.041607	0.0557534	0.00850047	19.8646	0.00817094	13.8495	0.00796408	8.96962	0.00899756	8.43529	0.00814888	9.73202	0.00584624	8.95401	0.00901894	11.6215	0.00641659	15.4584	0.00531001	17.6114	0.00512975	16.3907	0.00724097	2.68162
	NEG_292	447.093	17.6581	[H]	Quercetrin (ESI-)	Phenolic	CID: 5280459	Level 1	0.410235	0.624676	0.00130569	0.00230213	0.0708404	16.9894	0.0668967	16.3462	0.0512453	25.5544	0.0824266	14.9557	0.0832878	23.3624	0.0591044	17.2874	0.0943739	11.1312	0.0845224	20.6032	0.11212	12.5136	0.0654038	36.8374	0.0772906	12.3265
	NEG_296	420.129	17.7565	[H]	Nigrumin coumerate (ESI-)	Phenolic	CID: 102372417	Level 2	0.42632	0.628756	0.00109818	0.00198094	0.278788	4.71145	0.27338	13.2594	0.243124	2.69781	0.220415	4.33828	0.214385	9.62589	0.245543	8.10103	0.199316	5.57628	0.230728	7.35239	0.228216	3.624	0.21398	9.45407	0.232109	2.7236
	NEG_299	433.113	17.8174	[H]	Tetrahydroxychalcone -O-glucoside II; butein -glucoside II; chalcone -O-glucoside II; Naringenin -O-beta-D-glucoside II; (ESI-)	Phenolic		Level 3	0.0209549	0.184345	3.85305e-07	5.64713e-06	0.00758442	7.79426	0.0075401	6.98533	0.00706133	7.4921	0.0209721	9.36242	0.0200558	11.0923	0.0144878	8.2376	0.0408675	12.9911	0.0375012	13.8039	0.0367779	6.47823	0.0185444	7.24069	0.0208997	1.55921
	NEG_300	271.061	17.8182	[H]	Glycinol; pinobanksin; Trihydroxypterocarpan; Trihydroxyisoflavanone; Hydroxydihydrodaidzein; Butein; Butin; Dihydrogenistein; Garbanzol; Isosalipurpol; Licodione; Naringenin; p-Coumaroyltriacetic acid lactone; Rubrofusarin; (ESI-)	Phenolic		Level 3	0.0128738	0.150123	3.85305e-07	5.64713e-06	0.00101993	10.1852	0.000944202	10.2757	0.000917802	9.76856	0.00301688	6.86555	0.00289098	13.7309	0.00207712	10.8065	0.0060051	13.4853	0.00539783	15.036	0.00538817	8.53176	0.0026201	3.43325	0.00299912	4.12054
	NEG_305	420.129	17.9812		Unknown_420.129_MZ_17.9mins (ESI-)	Unknown		Level 4	0.000941582	0.0647245	7.12028e-06	3.21097e-05	0.236949	9.37658	0.256053	4.00064	0.241784	5.21685	0.219301	3.21425	0.214315	5.07172	0.176826	7.54952	0.195443	9.27751	0.182594	5.2732	0.156473	9.29544	0.142416	6.66543	0.203945	1.30046
	NEG_311	449.109	18.1759	[H]	Eriodictyol O-glucoside (3-O, 7-O or 5-O) III or pentahydroxychalcone glucoside III (ESI-)	Phenolic		Level 3	0.19009	0.443544	3.85305e-07	5.64713e-06	0.00927769	10.0045	0.0097026	12.1239	0.00880626	13.4325	0.0319834	8.72763	0.0307893	10.07	0.0239292	10.8009	0.0544847	17.5544	0.0426737	11.4582	0.0484919	12.4691	0.0238308	13.27	0.0283906	1.39951
	NEG_322	431.192	18.6264	[HCOOH]	12-hydroxyjasmonic acid 12-O-beta-D-glucoside (or an isomer of C19H30O8: Citroside A and Citroside B [citrus fruits], Corchoionol C 9-glucoside [not detected in fruits, just tea], Vomifoliol 9-glucoside [detected in grapes and other fruits], Sonchuionoside C [detecetd in white wines such as Riesling], 6e,9e-Dihydroxy-4,7E-megastigmadien-3-one 9-glucoside [deteceted in fruits]) (ESI-)	Phenolic		Level 3	0.0017761	0.0757266	1.12964e-05	4.34264e-05	0.00497149	12.2479	0.0047992	3.4523	0.00430124	7.6752	0.00485902	5.50127	0.00502892	6.43345	0.00460415	5.28737	0.00635421	3.91917	0.00672043	5.50227	0.0060454	4.23332	0.00500911	12.8253	0.00511842	4.31907
	NEG_326	423.166	18.9319		Unknown_423.165_MZ_18.9mins (ESI-)	Unknown		Level 4	0.000966038	0.0647245	0.20529	0.242521	0.0107243	6.30269	0.011474	9.92998	0.00946122	6.10172	0.0103835	6.54304	0.0107982	13.222	0.0091579	10.6587	0.00980155	3.27795	0.0101911	6.33882	0.00936781	2.54114	0.00946738	6.00728	0.00993648	2.07081
	NEG_328	433.113	19.2038	[H]	Tetrahydroxychalcone -O-glucoside III; butein -glucoside III; chalcone -O-glucoside III; Naringenin -O-beta-D-glucoside III; (ESI-)	Phenolic		Level 3	0.116037	0.362541	1.45982e-05	4.97021e-05	0.00771453	11.6653	0.0076868	6.3346	0.00678639	11.6705	0.0132797	2.5406	0.0127947	10.838	0.00990037	17.3429	0.0140949	20.3451	0.0117187	9.18419	0.0143121	13.4747	0.00712543	16.8932	0.0105231	2.27625
	NEG_333	433.113	19.9985	[H]	Naringenin glucoside (4-, 7-) (ESI-)	Phenolic		Level 3	0.558035	0.724982	1.22781e-05	4.49878e-05	0.000647648	10.548	0.000674799	11.2822	0.000586594	29.0154	0.00303078	18.8738	0.0031153	16.8653	0.00222622	35.4742	0.00280114	31.9641	0.00193948	17.2524	0.00284294	28.8074	0.000815526	23.5224	0.00185601	3.38876
	NEG_352	287.222	25.3329	[H] or [HCOOH]	[H] Dihydroxyhexadecanoic acid; [HCOOH] methyl myristic acid; trimethyl-dodecanoic acid"; methyl-tetradecanoic acid; dimethyl-tridecanoic acid; Pentadecanoic acid;; (ESI-)	Fatty acid		Level 3	0.0869599	0.326274	0.000241915	0.000511073	0.00132461	23.4367	0.00172623	14.8069	0.00167334	19.6264	0.00248006	13.3023	0.00226445	30.8715	0.00200405	28.9847	0.00269191	10.5977	0.00360522	19.6101	0.00205486	16.5288	0.000844152	27.9245	0.00177388	3.62172
