# Supplementary material for: Application of HPLC–PDA–MS metabolite profiling to investigate the effect of growth temperature and day length on blackcurrant fruit
Source: Metabolomics. 2019 Jan 8;15(1):12. doi: 10.1007/s11306-018-1462-5 (PMC6326004; doi:10.1007/s11306-018-1462-5)
Supplement: Supplementary file 7 — Supplementary material 7 (XLSX 464 KB) Table S2: Table of all metabolites. Retention Times (RT), accurate mass MS ions, MS2 ions, MS3 ions, morin internal standard normalised peak ratios for all samples, unique peak reference numbers applied to PCA loadings plots. Natural, 10 h, 10 h + 3 h, refer to the following daylength condition descriptions, (1) natural long summer day (LD), ca. 18 h (natural LD), (2) 10 h artificial short day (SD), and (3) 10 h SD + 3 h night interruption (SD + NI), respectively. RSD, relative standard deviation. [file 11306_2018_1462_MOESM7_ESM.xlsx]

## Sheet: Sheet1
																Condition	10h_12oC_1	10h_12oC_2	10h_12oC_3	10h_12oC_4	10+3h_12oC_1	10+3h_12oC_2	10+3h_12oC_3	10+3h_12oC_4	Nat_12oC_1	Nat_12oC_2	Nat_12oC_3	Nat_12oC_4	10h_18oC_1	10h_18oC_2	10h_18oC_3	10h_18oC_4	10+3h_18oC_1	10+3h_18oC_2	10+3h_18oC_3	10+3h_18oC_4	Nat_18oC_1	Nat_18oC_2	Nat_18oC_3	Nat_18oC_4	10h_24oC_1	10h_24oC_2	10h_24oC_3	10h_24oC_4	10+3h_24oC_1	10+3h_24oC_2	10+3h_24oC_3	10+3h_24oC_4	Nat_24oC_1
												Friedman test P values				Sample number	25	26	27	28	29	30	31	32	109	110	111	112	57	58	59	60	61	62	63	64	125	126	127	128	89	90	91	92	93	94	95	96	141
												Light and Light hours		Temperature		HPLC-MS injection Order	46	13	20	34	56	35	47	26	36	41	22	5	14	40	9	21	37	8	19	31	12	23	42	16	49	30	24	17	28	48	33	43	6
Peak No	Peak No - Short (PCA loadings)	m/z	RT (mins)	Adduct Form	Identification	PubChem CID	Chemical class	Identification Notes	MSI Level	MS2 fragments	MS3 fragments	p-values	FDR	p-values	FDR	File Name	X054_Tomasz_W_Pos__Sample_25	X021_Tomasz_W_Pos__Sample_26	X028_Tomasz_W_Pos__Sample_27	X042_Tomasz_W_Pos__Sample_28	X015_Tomasz_W_Pos__Sample_29	X043_Tomasz_W_Pos__Sample_30	X055_Tomasz_W_Pos__Sample_31	X034_Tomasz_W_Pos__Sample_32	X044_Tomasz_W_Pos__Sample_109	X049_Tomasz_W_Pos__Sample_110	X030_Tomasz_W_Pos__Sample_111	X013_Tomasz_W_Pos__Sample_112	X022_Tomasz_W_Pos__Sample_57	X048_Tomasz_W_Pos__Sample_58	X017_Tomasz_W_Pos__Sample_59	X029_Tomasz_W_Pos__Sample_60	X045_Tomasz_W_Pos__Sample_61	X016_Tomasz_W_Pos__Sample_62	X027_Tomasz_W_Pos__Sample_63	X039_Tomasz_W_Pos__Sample_64	X020_Tomasz_W_Pos__Sample_125	X031_Tomasz_W_Pos__Sample_126	X050_Tomasz_W_Pos__Sample_127	X024_Tomasz_W_Pos__Sample_128	X057_Tomasz_W_Pos__Sample_89	X038_Tomasz_W_Pos__Sample_90	X032_Tomasz_W_Pos__Sample_91	X025_Tomasz_W_Pos__Sample_92	X036_Tomasz_W_Pos__Sample_93	X056_Tomasz_W_Pos__Sample_94	X041_Tomasz_W_Pos__Sample_95	X051_Tomasz_W_Pos__Sample_96	X014_Tomasz_W_Pos__Sample_141
Tomasz_Woznicki_ESI_POS_001	POS_001	177.039	2.09338	[H]	Ascorbic acid (Vitamin C) (ESI+)	CID: 54670067	Organic acids	Accurate mass matched MF only	Level 2	Not captured	Not captured	0.793923	0.882345	0.00608113	0.00935099		0.00533416	0.00513662	0.00561013	0.0059828	0.00475657	0.00538917	0.00385474	0.0150657	0.00493164	0.00632834	0.00620955	0.00536907	0.00489289	0.00436647	0.00532417	0.0057501	0.0042734	0.00547916	0.00510064	0.00515683	0.00470864	0.00404805	0.00443593	0.00501659	0.0047025	0.00469225	0.00401999	0.0050421	0.0040396	0.00469497	0.00435767	0.0053535	0.0044719
Tomasz_Woznicki_ESI_POS_005	POS_005	132.102	2.76506	[H]	Leucine (ESI+)	CID: 857	Amino acids	High confidence (RT, accurate mass and MS2 match)	Level 1	114; 86; 69;	86> 69, 58	0.00545328	0.103624	3.25305e-05	9.19084e-05		0.294314	0.262397	0.392702	0.265046	0.322812	0.426699	0.511886	0.302976	0.353636	0.269686	0.376479	0.29968	0.328197	0.327738	0.43291	0.629931	0.705418	0.522112	0.388338	0.555885	0.452022	0.4443	0.694522	0.52403	0.823508	0.495333	0.364871	0.390972	0.856818	0.676176	0.974528	0.887898	0.748957
Tomasz_Woznicki_ESI_POS_016	POS_016	611.16	3.85221	[H]	Elagic acid (or hydroxybenzoic acid derivative) with glucoside / rhamnoside (ESI+)		Phenolic	Accurate mass matched MF only	Level 3	Not captured	Not captured	0.00780833	0.115177	0.0144483	0.0207225		0.004242	0.00438969	0.00437742	0.00196379	0.0056858	0.00525543	0.00289245	0.00526084	0.00273366	0.00178367	0.00324543	0.00307503	0.00265777	0.00281129	0.00585673	0.00554858	0.00533747	0.00394857	0.00351761	0.0014406	0.00258857	0.0017129	0.00356719	0.00192412	0.00240401	0.00230317	0.000775952	0.00160206	0.00252811	0.00231343	0.00409419	0.0024471	0.00196222
Tomasz_Woznicki_ESI_POS_027	POS_027	166.086	6.41758	[H]	Phenylalanine (ESI+)	CID: 994	Amino acids	High confidence (RT, accurate mass and MS2 match)	Level 1	149; 131; 120	120> 103, 93, 91, 79: 149> 131, 121, 107, 103	0.044078	0.243207	8.96848e-06	3.68843e-05		0.125145	0.108607	0.14065	0.105506	0.13942	0.150541	0.144775	0.144003	0.101053	0.0856518	0.101852	0.142436	0.13199	0.164263	0.150088	0.214043	0.219504	0.153529	0.140624	0.187441	0.189563	0.180099	0.264292	0.176376	0.251169	0.19983	0.212967	0.17684	0.282899	0.229127	0.361959	0.224038	0.262891
Tomasz_Woznicki_ESI_POS_028	POS_028	171.029	6.52543	[H]	Gallate (ESI+)	CID: 370	Phenolic	Accurate mass matched MF only	Level 2	Not captured	Not captured	0.116037	0.362541	6.94907e-07	6.39042e-06		0.00234025	0.00214116	0.00234568	0.00198058	0.00294962	0.00242698	0.00223727	0.00271528	0.00224723	0.00222776	0.0022367	0.00195167	0.00281268	0.00309938	0.00319491	0.00339191	0.00289143	0.00369666	0.00342144	0.00272679	0.00240535	0.00278816	0.00303911	0.0034782	0.00661699	0.00733201	0.00607008	0.0061321	0.00620573	0.00806895	0.00602309	0.0075053	0.0058225
Tomasz_Woznicki_ESI_POS_031	POS_031	307.186	7.00129	[NH3]	Boc-Asp(OtBu)-OH I (ESI+)	CID: 7010636	Amino acid - derivative	Accurate mass matched MF only	Level 2	289; 279; 261; 211	Not captured	0.443037	0.639336	0.443037	0.475479		0.0195308	0.0205499	0.0219278	0.0184019	0.0194155	0.0192634	0.0194889	0.018577	0.0180268	0.0151256	0.0184882	0.019242	0.0203708	0.0186264	0.0210731	0.0200626	0.0181436	0.0219605	0.0201763	0.0186405	0.0201901	0.0193515	0.0198677	0.0196955	0.0190744	0.0189759	0.0202097	0.0206654	0.0178155	0.0202127	0.0191365	0.0187835	0.0211499
Tomasz_Woznicki_ESI_POS_033	POS_033	260.113	7.66528	[H]	Proacacipetalin (or isomer) I (ESI+)		Cyanogenic glucosides	Accurate mass matched MF only	Level 3	Not captured	Not captured	0.451639	0.639936	0.716531	0.740205		0.0364621	0.035208	0.0388521	0.0322969	0.0340275	0.0343441	0.0346088	0.0315069	0.0309169	0.0254627	0.0324071	0.0348737	0.0336635	0.0318375	0.0333432	0.0337668	0.0315701	0.0352407	0.0335292	0.0292523	0.0355026	0.0344722	0.0328598	0.0300747	0.0303689	0.0348817	0.0332957	0.0334507	0.0325071	0.0325177	0.0338761	0.0324392	0.0352002
Tomasz_Woznicki_ESI_POS_035	POS_035	773.214	7.73799	[+]	Delphinidin rutinoside glucoside I (ESI+)		Phenolic	Accurate mass matched MF only	Level 3	755; 627; 611; 593; 465;	Not captured	0.119816	0.362541	0.0494689	0.0651712		0.00259974	0.00348056	0.00311524	0.00104194	0.00371741	0.00378332	0.0016122	0.00490906	0.00155918	0.00108353	0.00161722	0.00369889	0.0039815	0.00391634	0.00502481	0.00352927	0.00480369	0.00598697	0.0033957	0.00104209	0.00311522	0.00211769	0.00344954	0.00239451	0.0032697	0.00309138	0.00285818	0.00224763	0.00277015	0.00274311	0.00242042	0.00302982	0.00350807
Tomasz_Woznicki_ESI_POS_038	POS_038	304.103	8.11645	[H]	Gynocardin (ESI+)	CID: 441466	Cyanogenic glucosides	Accurate mass matched MF only	Level 2	Not captured	Not captured	0.451639	0.639936	7.20276e-05	0.000173236		0.00434056	0.00428042	0.00578464	0.00481041	0.00489186	0.00415016	0.00426216	0.00511292	0.00353949	0.00380717	0.00453433	0.00563266	0.00564151	0.00496967	0.00502089	0.00513522	0.00484318	0.00482756	0.00477467	0.00428599	0.00464296	0.00510945	0.00417325	0.00422496	0.00525757	0.00542805	0.00598746	0.00641539	0.00562856	0.00627733	0.00539195	0.00603079	0.00712975
Tomasz_Woznicki_ESI_POS_039	POS_039	323.076	8.27911	[H]	Leucodelphinidin (ESI+)	CID: 44563331	Phenolic	Accurate mass matched MF only	Level 2	Not captured	Not captured	0.526752	0.705848	9.15454e-07	8.1009e-06		0.00613148	0.00432916	0.003541	0.00520116	0.00521281	0.00396272	0.00404955	0.00301723	0.00575612	0.00540542	0.00594265	0.0033625	0.00925898	0.012138	0.0105912	0.0132625	0.00764798	0.0127924	0.0129603	0.012248	0.0113253	0.0129632	0.0120169	0.0131237	0.0277248	0.0265794	0.0175207	0.0217982	0.0205867	0.0156276	0.0200034	0.0185205	0.0143118
Tomasz_Woznicki_ESI_POS_040	POS_040	220.118	8.45279	[H]	Pantothenic acid (Vit D5) (ESI+)	CID: 6613	Vitamins	Accurate mass matched MF, MS2 and MS3 match to MassBank, not RT matched to reference standard	Level 2+	202; 90; 184	202> 184, 116, 142: 90> 72: 184> 142, 124, 166	0.451639	0.639936	0.00361814	0.0058313		0.0776714	0.0870251	0.0949116	0.0763979	0.0939899	0.0886283	0.0767887	0.0838226	0.0743872	0.0713731	0.0795923	0.0784475	0.07992	0.0826221	0.0869307	0.0982212	0.0830286	0.0944221	0.0922874	0.0843022	0.0832048	0.0820364	0.090266	0.0884699	0.0893138	0.0869182	0.0897001	0.0933769	0.0929897	0.0938404	0.100521	0.0886469	0.0972688
Tomasz_Woznicki_ESI_POS_041	POS_041	422.165	8.93522	[NH3]	Gardenoside; Scandoside methyl ester (ESI+)		Irridoid derivative	Accurate mass matched MF only	Level 3	Not captured	Not captured	0.730444	0.8376	2.2719e-05	6.87434e-05		0.00306491	0.00287836	0.00295741	0.00257608	0.00287748	0.00292868	0.00324254	0.00241087	0.00270782	0.00231067	0.00273889	0.00266982	0.00285025	0.00269335	0.00292537	0.00285736	0.00298955	0.00352971	0.00301508	0.00275391	0.00343182	0.00299119	0.00330742	0.0028641	0.00405393	0.00389416	0.00404241	0.0039528	0.00388694	0.0040657	0.00380391	0.00416013	0.00394522
Tomasz_Woznicki_ESI_POS_042	POS_042	611.14	8.9454	[H]	Gallocatechin-epigallocatechin II (ESI+)		Phenolic	Accurate mass matched MF only	Level 3	465; 443; 425; 317; 303	303> 285, 257, 247, 229: 443 > 425, 317, 299, 275: 317 > 299, 139	0.69393	0.811604	0.351737	0.390911		0.0236856	0.0284521	0.0265602	0.0263053	0.0296404	0.0257212	0.0255114	0.0262199	0.0209025	0.0231753	0.0237813	0.0243505	0.0205475	0.026809	0.0254648	0.0285783	0.0223761	0.0261458	0.0229028	0.0191566	0.0303959	0.0255605	0.0208434	0.021363	0.0244602	0.0209455	0.0194799	0.0232221	0.0219521	0.0230296	0.0256521	0.025359	0.0255985
Tomasz_Woznicki_ESI_POS_043	POS_043	481.097	9.08654	[H]	Epigallocatechin-citrate bound (ESI+)		Phenolic	Accurate mass matched MF only	Level 3	Not captured	Not captured	0.0172889	0.168927	6.94907e-07	6.39042e-06		0.00346455	0.00452109	0.00333783	0.00473837	0.00432719	0.00350959	0.00411347	0.00340099	0.00369278	0.00443901	0.00439943	0.00352685	0.00222478	0.00235891	0.00238613	0.00406575	0.00246025	0.00214021	0.00235784	0.00244695	0.00255541	0.00258472	0.00274468	0.00256877	0.0012475	0.0014346	0.00113141	0.00136024	0.00127503	0.00144966	0.00142947	0.00139145	0.00142403
Tomasz_Woznicki_ESI_POS_044	POS_044	433.113	9.22087	[H]	Vitexin (ESI+)	CID: 5280441	Phenolic	Accurate mass matched MF only	Level 2	Not captured	Not captured	0.19009	0.443544	6.94907e-07	6.39042e-06		0.00235855	0.0018572	0.0023602	0.00162027	0.00259054	0.00252143	0.0020953	0.00190588	0.00191845	0.00189882	0.00211444	0.00185361	0.00254359	0.00271214	0.00286541	0.00282926	0.00249254	0.00378569	0.00320058	0.00280775	0.00298166	0.00320192	0.00325884	0.00263958	0.0056736	0.00476945	0.00442514	0.00456137	0.00470728	0.0047799	0.00504493	0.00459369	0.00483484
Tomasz_Woznicki_ESI_POS_045	POS_045	595.165	9.43844	[H]	Vitexin Glucoside (4-O or 7-O) (ESI+)	CID: 44257745; CID: 44257744	Phenolic	Accurate mass matched MF only	Level 2	463; 449; 443; 425; 287	287> 269, 245, 203: 443> 425, 317, 299, 287, 275: 425> 407, 299, 287, 275, 245	0.011038	0.143801	0.0951249	0.119288		0.00295915	0.00343345	0.00349939	0.00138034	0.0041266	0.00391588	0.00207451	0.00438441	0.00252515	0.00167161	0.00218238	0.00270929	0.00232643	0.00215883	0.00315582	0.00290498	0.00346265	0.00315333	0.00213801	0.00124303	0.00163513	0.00171401	0.00318047	0.00206417	0.0026261	0.00257958	0.00223374	0.00188737	0.0028754	0.00269232	0.00347401	0.00259791	0.00195575
Tomasz_Woznicki_ESI_POS_046	POS_046	611.16	9.45233	[+]	Delphinidin-Rutinoside (not 3-O) (ESI+)		Phenolic	Accurate mass matched MF only	Level 3	465; 449; 303; 287	303> 285, 257, 247, 229: 465> 303: 449> 303, 287	0.0534244	0.263748	0.000296995	0.000616331		0.00837283	0.0105236	0.00833651	0.00541238	0.0107777	0.0111752	0.00661619	0.0111987	0.008933	0.00555524	0.00797466	0.00946256	0.00961522	0.00936513	0.0118145	0.0101873	0.012418	0.0143928	0.012673	0.00408518	0.00969811	0.0072021	0.0156614	0.00974011	0.00788982	0.00607467	0.00548426	0.00550057	0.00768336	0.00552499	0.00732592	0.00593748	0.00515551
Tomasz_Woznicki_ESI_POS_047	POS_047	147.044	9.53927	[H]	Coumarin I; Phenylpropiolic acid I (ESI+)		Phenolic	Accurate mass matched MF only	Level 3	Not captured	Not captured	0.284674	0.531658	0.819781	0.832202		0.00280133	0.00365084	0.00296129	0.00519999	0.00459194	0.00395014	0.00433475	0.00430043	0.00314281	0.00467639	0.00349851	0.00409297	0.00415301	0.00413691	0.00283633	0.00562757	0.0043444	0.00421871	0.00386971	0.00458783	0.0040365	0.00396783	0.00388368	0.00345151	0.00440432	0.00299317	0.00394396	0.00463738	0.00336639	0.00500038	0.00342461	0.00465585	0.0034562
Tomasz_Woznicki_ESI_POS_048	POS_048	165.054	9.54503	[H]	Coumarate I (ESI+)	CID: 54708745	Phenolic	Accurate mass matched MF only	Level 2	Not captured	Not captured	0.367879	0.599081	0.874052	0.877795		0.00267408	0.00334374	0.00224085	0.00402634	0.00308958	0.00235102	0.00256956	0.0029141	0.00262135	0.00270602	0.00255619	0.00247829	0.00342874	0.00297729	0.00240699	0.00390134	0.00201704	0.00249877	0.00216098	0.0024716	0.00338358	0.00291045	0.00254989	0.00341485	0.00196676	0.00171278	0.00317845	0.00344155	0.00265545	0.00336551	0.00304577	0.00217868	0.0025669
Tomasz_Woznicki_ESI_POS_049	POS_049	611.14	9.66037	[H]	Gallocatechin-epigallocatechin III (ESI+)		Phenolic	Accurate mass matched MF, MS2 match to MassBank, not RT matched to reference standard	Level 3	465; 443; 425; 303	303 > 285, 275, 257, 247, 229, 201: 443 > 425, 407, 317, 299, 287, 275: 465 > 303	0.874052	0.938056	1.86246e-05	5.94214e-05		0.0158526	0.0153322	0.0161765	0.0174592	0.0189133	0.0146598	0.0170655	0.0139821	0.0141574	0.017459	0.0181181	0.0146264	0.0155659	0.014981	0.017932	0.0213143	0.0161622	0.0181011	0.0177979	0.0152894	0.0179839	0.0178528	0.017885	0.0164886	0.0222207	0.0221814	0.0197106	0.0358304	0.0230408	0.0245468	0.0245193	0.0230732	0.0215732
Tomasz_Woznicki_ESI_POS_050	POS_050	595.145	9.68656	[H]	Gallocatechin-epicatechin I (ESI+)		Phenolic	Accurate mass matched MF only	Level 3	Not captured	Not captured	0.139743	0.389474	0.000254645	0.000535553		0.0111853	0.00964888	0.0107997	0.0131187	0.0118441	0.00934357	0.0142243	0.00938556	0.011396	0.0129876	0.0135326	0.0100657	0.0107912	0.0109329	0.0102033	0.0139315	0.0106182	0.0118148	0.0120574	0.0127923	0.0121393	0.0139044	0.0115968	0.012984	0.0133488	0.013475	0.0118578	0.0155953	0.0137794	0.0145116	0.0162208	0.0146967	0.0137737
Tomasz_Woznicki_ESI_POS_051	POS_051	757.219	9.74273	[H]	Vitexin-glucoside-rhamnoside (ESI+)		Phenolic	Accurate mass matched MF only	Level 3	611; 595; 449; 287	595 > 449, 287: 449 > 287, 281: 287 > 269, 259, 241, 231, 213, 185, 165, 150, 137	0.0690395	0.29706	1.19063e-06	9.00656e-06		0.00728761	0.0090444	0.00796849	0.00932065	0.00962118	0.00970129	0.00718458	0.00930004	0.0125131	0.00812784	0.0122021	0.0127477	0.00674993	0.00639743	0.00761999	0.0063142	0.00706151	0.00843694	0.00580516	0.00578269	0.00936026	0.00806853	0.00674557	0.00851847	0.00503737	0.00511721	0.00462089	0.004241	0.00518512	0.00481655	0.00433997	0.00494592	0.00562896
Tomasz_Woznicki_ESI_POS_052	POS_052	392.155	9.82777	[H]	Proacaciberin (ESI+)	CID: 656519	Phenolic	Accurate mass matched MF only	Level 2	Not captured	Not captured	0.90252	0.949063	0.594978	0.62148		0.0078706	0.00868915	0.00856699	0.00684631	0.00789237	0.00851207	0.00885359	0.00696549	0.00700376	0.00564815	0.00691142	0.00741484	0.00724401	0.00709991	0.00744149	0.00679982	0.00758569	0.00729993	0.0071514	0.00647969	0.00841307	0.00780679	0.00712241	0.0071103	0.00665903	0.00760032	0.00825723	0.00783077	0.00634483	0.00746339	0.00701974	0.00776142	0.00717523
Tomasz_Woznicki_ESI_POS_053	POS_053	595.164	9.82794	[H]	Gallocatechin-epicatechin II (ESI+)		Phenolic	Accurate mass matched MF only	Level 3	287; 449	287 > 269, 259, 241, 231, 213, 203, 189, 185, 175, 137: 449 > 287:	0.0168512	0.168153	0.550927	0.580639		0.00279544	0.00367974	0.00332267	0.000601443	0.00373017	0.00433559	0.00171853	0.00496576	0.00269516	0.00114912	0.00186413	0.00329621	0.00266801	0.00269597	0.00402435	0.00265533	0.00440744	0.00439371	0.00263403	0.000616416	0.00207178	0.00181298	0.00383355	0.00261083	0.00311919	0.00311026	0.00259367	0.00225329	0.00313175	0.00257286	0.00277788	0.00286598	0.00273682
Tomasz_Woznicki_ESI_POS_054	POS_054	307.186	9.86414	[NH3]	Boc-Asp(OtBu)-OH II (ESI+)	CID: 7010636	Amino acid - derivative	Accurate mass matched MF only	Level 2	289; 279; 271; 261; 181; 174; 151; 139; 134	289 > 139, 151, 163, 205, 243, 253, 261, 271: 139 > 121, 111, 97, 93, 83, 69, 67, 65	0.558035	0.724982	0.231879	0.269855		0.0312572	0.0309742	0.032663	0.0273796	0.0303325	0.0301823	0.0285645	0.0296465	0.0258807	0.0238716	0.0281324	0.0306729	0.0293988	0.0280555	0.0297618	0.0296782	0.0284916	0.0316811	0.0301892	0.0245585	0.0301388	0.028584	0.0268178	0.0267374	0.0277882	0.0307809	0.0302106	0.0317678	0.0272172	0.0293891	0.0305581	0.0301854	0.0322969
Tomasz_Woznicki_ESI_POS_056	POS_056	307.081	9.97031	[H]	(-)-Epigallocatechin I; gallochatechin I Isomer (ESI+)		Phenolic	Accurate mass matched MF, MS2 match to MassBank, not RT matched to reference standard	Level 3	289; 181; 169; 151; 139	289 > 139, 151, 163, 205, 179: 139 > 121, 111, 97, 93, 65: 151 > 123	0.980953	0.985154	8.67427e-05	0.0002024		0.0409482	0.0496164	0.047239	0.0439082	0.0481408	0.0457385	0.0429516	0.0433413	0.0395476	0.0388838	0.0422943	0.0425363	0.0321064	0.0370359	0.0389933	0.0415304	0.0332995	0.0399364	0.0345856	0.0296011	0.0441789	0.0384113	0.0327967	0.031753	0.0345249	0.0298293	0.0276958	0.0346038	0.0337027	0.0319985	0.0378471	0.0342037	0.0361886
Tomasz_Woznicki_ESI_POS_057	POS_057	613.176	9.99753	[K]	Tetrahydrofolyl Glutamate Peak I (ESI+)	CID: 442163	Phenolic	Accurate mass matched MF only	Level 2	595; 577; 467; 451; 433; 305; 303; 255	Not captured	0.0387742	0.227314	5.90468e-05	0.000145752		0.00333679	0.00401962	0.00327619	0.00204277	0.00442358	0.00410477	0.00229538	0.0041967	0.00239804	0.00194136	0.00253975	0.00367111	0.00625187	0.0065452	0.00731372	0.00662272	0.00628662	0.00845031	0.00584283	0.00401054	0.00549407	0.00515288	0.00659608	0.00529647	0.00755576	0.00740876	0.00505547	0.00597777	0.00748691	0.00531523	0.00666144	0.00581034	0.00571736
Tomasz_Woznicki_ESI_POS_058	POS_058	373.076	10.0441	[H]	Caffeoyl glucarate II (ESI+)	CID: 5459979	Phenolic	Accurate mass matched MF only	Level 2	Not captured	Not captured	0.116037	0.362541	4.34078e-05	0.000115018		0.0018573	0.00180453	0.00233048	0.002506	0.00226645	0.00179457	0.00243588	0.00182541	0.00205686	0.00241443	0.00245013	0.00183948	0.00174151	0.00190453	0.00160419	0.00210002	0.0016638	0.00132629	0.00174466	0.00152277	0.0017131	0.00209115	0.00174413	0.00181786	0.00116487	0.00145541	0.00138918	0.00140173	0.00124937	0.00153806	0.00157889	0.0015412	0.0012993
Tomasz_Woznicki_ESI_POS_059	POS_059	163.039	10.1713	[H]	Hydroxycoumarin I (ESI+)	CID: 13650	Phenolic	Accurate mass matched MF only	Level 2	Not captured	Not captured	0.583645	0.752005	0.000137618	0.000303019		0.0157743	0.00954871	0.0108271	0.00945581	0.0095749	0.00844517	0.00938383	0.00790275	0.0106129	0.0096756	0.0127622	0.012093	0.00810831	0.00703655	0.00815528	0.00777014	0.00789672	0.00732552	0.00883776	0.0078688	0.00775607	0.00835896	0.00735904	0.0078306	0.0108471	0.0110308	0.00963348	0.00933106	0.0103363	0.0108238	0.0109311	0.0102954	0.0092651
Tomasz_Woznicki_ESI_POS_060	POS_060	481.097	10.18	[H]	Unknown_481.097_MZ_10.15mins (C21H20O13) (ESI+)		Phenolic	Accurate mass matched MF only	Level 4	463; 445; 427; 337; 319; 313; 305; 295; 287; 285	463 > 445, 427, 325, 319, 295, 287, 261, 139: 287 > 269, 259, 245, 241, 231, 227, 219, 217, 213, 203, 197, 177, 175, 159, 149, 111: 445 > 427, 409, 371, 353, 299, 287,	0.583645	0.752005	8.14628e-06	3.47328e-05		0.183947	0.199922	0.182853	0.215233	0.219929	0.194172	0.181552	0.176325	0.172657	0.19789	0.192848	0.179477	0.185203	0.172278	0.188684	0.21949	0.184315	0.175854	0.173287	0.154646	0.180123	0.164038	0.184154	0.166924	0.145595	0.138574	0.140804	0.134451	0.127226	0.146682	0.139908	0.140815	0.138676
Tomasz_Woznicki_ESI_POS_061	POS_061	643.187	10.2773		Unknown_643.186_MZ_10.28mins (C28H34O17) (ESI+)		Unknown	Unknown	Level 4	625; 607; 497; 481; 463; 445; 335; 297; 279; 261; 243	497 > 335, 317, 299: 335 > 317, 299, 287, 209, 185, 151, 139, 123: 297 > 279, 261, 243, 217, 193, 175, 163:	0.95612	0.970607	0.0627102	0.0810223		0.0257071	0.0149015	0.020324	0.0161105	0.0203094	0.0168471	0.0163366	0.0141064	0.0230616	0.0228145	0.0243968	0.0180417	0.0143974	0.017796	0.0138983	0.0155865	0.0169161	0.0143451	0.0144947	0.0162874	0.0140576	0.0161763	0.0180458	0.0165262	0.021885	0.0200325	0.0123663	0.0134683	0.0186085	0.0146459	0.0192222	0.0167682	0.0125668
Tomasz_Woznicki_ESI_POS_062	POS_062	211.06	10.5601	[H]	Hydroxy ferulic acid (ESI+)	CID: 1548883	Phenolic	Accurate mass matched MF only	Level 2	193; 169	193> 178, 175, 161, 133: 169> 141, 123, 109, 95	0.874052	0.938056	0.53698	0.567215		0.0203226	0.0244286	0.0286356	0.0249676	0.025731	0.0232046	0.0225227	0.0250203	0.0169349	0.0201379	0.0222249	0.0236241	0.0195628	0.0224024	0.0247056	0.0251927	0.0226045	0.022524	0.0244836	0.0182173	0.0230357	0.0226036	0.0216315	0.0203196	0.0195027	0.023016	0.0251499	0.0241716	0.0218004	0.0243063	0.023235	0.0217657	0.0244662
Tomasz_Woznicki_ESI_POS_063	POS_063	193.049	10.5607	[H]	Scopoletin (potential hydroxy feulic acid fragment) (ESI+)	CID: 5280460	Phenolic	Accurate mass matched MF only	Level 2	161; 133	Not captured	0.730444	0.8376	0.275695	0.316914		0.00537657	0.00628794	0.00751286	0.00644269	0.00690968	0.00607702	0.00593239	0.00670348	0.00433741	0.00521129	0.005849	0.00611825	0.00502062	0.0058427	0.00629017	0.00658478	0.00603858	0.00581722	0.00634034	0.00463743	0.00590381	0.00581515	0.00553771	0.00529483	0.00505232	0.00606283	0.00660453	0.00641958	0.0056686	0.00634226	0.00601572	0.00574618	0.00621482
Tomasz_Woznicki_ESI_POS_064	POS_064	643.187	10.6148		Unknown_643.186_MZ_10.6mins (ESI+)		Unknown	Unknown	Level 4	625; 607; 497; 481; 463; 445; 335; 297; 279; 261; 243	297 > 279, 261, 243, 217, 193, 175, 163:	0.716531	0.825684	0.000381349	0.000761076		0.022008	0.0129375	0.0168851	0.0207194	0.0175173	0.0139809	0.0124911	0.0119573	0.0248593	0.0201904	0.0219335	0.0160602	0.0123395	0.0152586	0.0113623	0.0112779	0.0133341	0.0120856	0.0115358	0.0129959	0.0115369	0.0133052	0.0127362	0.0137825	0.0290128	0.0150282	0.00941376	0.0101136	0.0120132	0.0096737	0.0106708	0.0100632	0.00801895
Tomasz_Woznicki_ESI_POS_065	POS_065	595.145	10.6743	[H]	Cyanindin coumaroyl glucoside I (ESI+)		Phenolic	Accurate mass matched MF only	Level 3	577; 469; 449; 442; 425; 317; 287	Not captured	0.410235	0.624676	0.0580672	0.0752307		0.0112647	0.0115444	0.0115884	0.0121324	0.0139555	0.0111792	0.0121257	0.0129036	0.0119586	0.0122048	0.0135302	0.0116358	0.0116363	0.0127702	0.0112273	0.0101405	0.0100541	0.0127863	0.0106134	0.00909129	0.0128702	0.0136749	0.0115014	0.0103989	0.0145744	0.0105682	0.00946372	0.0120143	0.0135474	0.0100737	0.00945082	0.00949577	0.010221
Tomasz_Woznicki_ESI_POS_066	POS_066	613.177	10.6801	[K]	Tetrahydrofolyl Glutamate Peak II (ESI+)	CID: 442163	Phenolic	Accurate mass matched MF only	Level 2	Not captured	Not captured	0.263597	0.517268	4.28548e-05	0.000114198		0.0036167	0.0040091	0.00272769	0.00240508	0.00453498	0.00393045	0.00209916	0.00444162	0.00330226	0.00246763	0.00338128	0.00400418	0.00720147	0.00796514	0.00758597	0.0056575	0.00567629	0.00912076	0.00625003	0.00399575	0.00654543	0.00604975	0.00568931	0.00611018	0.00557984	0.00682736	0.00442355	0.00580216	0.00516624	0.00365846	0.00395634	0.00393956	0.00443162
Tomasz_Woznicki_ESI_POS_067	POS_067	205.097	10.7028	[H]	Tryptophan (ESI+)	CID: 1148	Amino acid	High confidence (RT, accurate mass and MS2 match)	Level 1	188; 159; 132	188> 170, 164, 188	0.00686878	0.115177	6.98466e-06	3.21097e-05		0.0549363	0.0320565	0.108344	0.0415679	0.0717066	0.131615	0.127902	0.0442697	0.0462706	0.0251685	0.0350674	0.0426067	0.0863103	0.0807359	0.136907	0.293661	0.191419	0.141308	0.0968895	0.215843	0.0837725	0.105841	0.251001	0.116802	0.285514	0.172761	0.165419	0.153565	0.340973	0.294232	0.450561	0.35029	0.293098
Tomasz_Woznicki_ESI_POS_068	POS_068	355.102	10.7149	[H]	Neochlorogenic acid (ESI+)	CID: 5280633	Phenolic	High confidence (RT, accurate mass and MS2 match)	Level 1	163; 145; 135	163 > 145, 135: 145 > 135, 117, 89	0.626286	0.77094	0.00916551	0.0136899		0.259149	0.289262	0.286321	0.2489	0.276127	0.239359	0.219402	0.241182	0.212225	0.204369	0.237634	0.259364	0.222121	0.19525	0.252446	0.195871	0.225853	0.233521	0.271746	0.185615	0.253603	0.214368	0.215892	0.24501	0.178966	0.208615	0.220773	0.213483	0.184921	0.212321	0.195514	0.197302	0.198836
Tomasz_Woznicki_ESI_POS_069	POS_069	611.141	11.0023	[H]	Gallocatechin-epigallocatechin IV (ESI+)		Phenolic	Accurate mass matched MF only	Level 3	465; 443; 425; 303	303 > 285, 275, 257, 247, 229, 201: 443 > 425, 317, 299, 275, 139: 465 > 303	0.69393	0.811604	0.00265985	0.00439249		0.0699652	0.0749603	0.0828916	0.073483	0.0888695	0.0810352	0.0679255	0.0713232	0.0647569	0.0742306	0.0739371	0.064741	0.0608677	0.0595046	0.0724577	0.0752528	0.0616262	0.0696588	0.0634667	0.0515055	0.0745654	0.0646395	0.0600608	0.0501919	0.0641026	0.0570947	0.0507809	0.0614248	0.0641599	0.0635906	0.0725492	0.0601011	0.0613293
Tomasz_Woznicki_ESI_POS_071	POS_071	327.107	11.1325	[H]	Coumaroyl-beta-D-glucose I (ESI+)		Phenolic	Accurate mass matched MF only	Level 3	Not captured	Not captured	0.443037	0.639336	0.00229523	0.00381724		0.00272127	0.0024294	0.00243356	0.00262123	0.00258011	0.00268559	0.00220581	0.00217344	0.00191544	0.00229097	0.00280349	0.00224405	0.00247778	0.00216473	0.00247614	0.00202664	0.00196459	0.00266073	0.00229115	0.00263491	0.00239948	0.00208348	0.00221044	0.00201937	0.00299738	0.00258546	0.00258049	0.00278963	0.00261982	0.0030327	0.00294302	0.00257563	0.00258853
Tomasz_Woznicki_ESI_POS_072	POS_072	343.102	11.1856	[H]	Caffeic acid-glucoside I (ESI+)		Phenolic	Accurate mass matched MF only	Level 3	Not captured	Not captured	0.42632	0.628756	0.0229224	0.0316194		0.0132834	0.0193481	0.0188824	0.0180505	0.0160885	0.0182401	0.0161314	0.0168803	0.0147502	0.0128969	0.0154323	0.0185049	0.0134022	0.0154431	0.0140994	0.0138621	0.0124789	0.0143059	0.0146232	0.0125691	0.0159288	0.0142836	0.0120398	0.0138514	0.0111323	0.0128409	0.0164077	0.0156386	0.0113697	0.0129749	0.0111037	0.0113075	0.0150475
Tomasz_Woznicki_ESI_POS_073	POS_073	523.144	11.1889	[H]	Iridin; rosmarinic acid 3'-O-beta-glucoside (ESI+)		Phenolic	Accurate mass matched MF only	Level 3	Not captured	Not captured	0.105399	0.361343	0.0104862	0.0154655		0.0027295	0.00457229	0.00429986	0.00428047	0.00339929	0.00412413	0.00349255	0.00335922	0.00314785	0.00245676	0.0032843	0.00427869	0.00262665	0.00349344	0.00280815	0.00301573	0.0023115	0.00272399	0.00309844	0.00255202	0.00366261	0.0029637	0.00237425	0.00295538	0.0020847	0.00253532	0.00337943	0.00332331	0.00211151	0.00245219	0.00203808	0.00200977	0.00279855
Tomasz_Woznicki_ESI_POS_074	POS_074	163.039	11.1973	[H]	Hydroxycoumarin II (ESI+)	CID: 13650	Phenolic	Accurate mass matched MF only	Level 2	145; 135; 117; 107	145> 135, 119, 117, 89: 135> 117, 107, 95, 89, 79: 117> 89, 79	0.451639	0.639936	0.0112523	0.0164917		0.0210053	0.0262714	0.0268613	0.0239641	0.0236013	0.0265537	0.0231515	0.0227776	0.0207014	0.018673	0.0221219	0.0243181	0.0190134	0.0436271	0.0204985	0.0190355	0.0175675	0.0205489	0.0221393	0.017887	0.0218317	0.0198838	0.017931	0.0199804	0.0168634	0.0181127	0.0209314	0.0211303	0.0165903	0.018709	0.0173519	0.0173755	0.0196693
Tomasz_Woznicki_ESI_POS_075	POS_075	595.145	11.2545	[H]	Cyanindin coumaroyl glucoside II (ESI+)		Phenolic	Accurate mass matched MF only	Level 3	Not captured	Not captured	0.110945	0.361343	1.31751e-05	4.75318e-05		0.00648857	0.00533718	0.00605948	0.00710266	0.00709993	0.00578007	0.00789702	0.00582524	0.00620985	0.00790714	0.00816037	0.00578774	0.00665905	0.00631349	0.00644744	0.00783769	0.00684138	0.0069738	0.00694585	0.00736074	0.00649113	0.0080537	0.00733715	0.00709534	0.00975762	0.0107103	0.00808987	0.0101351	0.00956898	0.0109075	0.0134527	0.0109312	0.00980203
Tomasz_Woznicki_ESI_POS_076	POS_076	597.181	11.2801	[H]	Butrin; Eriocitrin; flavonol-3-O-L-rhamnosylglucoside; Isobutrin; Neoeriocitrin;; (ESI+)		Phenolic	Accurate mass matched MF only	Level 3	Not captured	Not captured	0.0128738	0.150123	1.19063e-06	9.00656e-06		0.00116893	0.00121613	0.00106577	0.000630394	0.00145322	0.00143097	0.000875838	0.00168076	0.000866266	0.000638867	0.000964646	0.00134204	0.00186923	0.00171876	0.00226001	0.00203694	0.00211154	0.00245973	0.00164276	0.00137386	0.0014445	0.00155906	0.00219786	0.00166766	0.00337682	0.00338646	0.00268347	0.00304436	0.00364332	0.00345287	0.00350289	0.00333577	0.00303542
Tomasz_Woznicki_ESI_POS_077	POS_077	789.208	11.4055	[+]	Delphinidin Triglucoside (ESI+)		Phenolic	Accurate mass matched MF only	Level 3	Not captured	Not captured	0.351737	0.582914	3.85305e-07	5.64713e-06		0.00101517	0.000743459	0.000663382	0.000835249	0.000903614	0.000532762	0.000738436	0.000565978	0.00103687	0.0010775	0.000915827	0.000650712	0.0027381	0.00376859	0.00319412	0.0031856	0.0030599	0.00354883	0.0033865	0.00321195	0.00211286	0.00275469	0.00265489	0.00320524	0.00473384	0.0059068	0.00502906	0.00542713	0.00377443	0.00401146	0.00409195	0.00362696	0.00363746
Tomasz_Woznicki_ESI_POS_078	POS_078	627.155	11.4084	[H]	Delphinidin diglucoside I (ESI+)		Phenolic	Accurate mass matched MF only	Level 3	Not captured	Not captured	0.313406	0.54846	3.05504e-06	1.68566e-05		0.00452795	0.00451917	0.00445026	0.00521276	0.00580005	0.0052309	0.00462091	0.00478295	0.00553372	0.00454219	0.00495711	0.0048935	0.00576887	0.00593613	0.00624871	0.00708998	0.00548628	0.00871194	0.00537608	0.00566944	0.00958879	0.00927926	0.0060843	0.00612125	0.00533418	0.00433972	0.00362729	0.00419715	0.00424834	0.0034303	0.00402359	0.00348189	0.00427592
Tomasz_Woznicki_ESI_POS_079	POS_079	773.213	11.4337	[+]	Delphinidin Rutinoside glucoside II (ESI+)		Phenolic	Accurate mass matched MF only	Level 3	Not captured	Not captured	0.013726	0.153274	3.25305e-05	9.19084e-05		0.00291522	0.00409441	0.00291527	0.00332244	0.002916	0.00279544	0.0025523	0.00219453	0.00310833	0.00285748	0.00270095	0.00314918	0.00618068	0.00748273	0.0065347	0.00485061	0.00381528	0.00578713	0.00674141	0.00522779	0.00419603	0.00519398	0.00321349	0.00417822	0.00368319	0.00383721	0.00379659	0.00414698	0.00260809	0.00311343	0.00303891	0.00270054	0.00285237
Tomasz_Woznicki_ESI_POS_080	POS_080	343.102	11.496	[H]	Caffeic acid-glucoside II (ESI+)		Phenolic	Accurate mass matched MF only	Level 3	Not captured	Not captured	0.0106215	0.142329	5.37036e-06	2.54414e-05		0.0142291	0.0139049	0.0162887	0.0164497	0.0166139	0.0136	0.0191829	0.0141107	0.0224004	0.0164286	0.0164486	0.0135641	0.010113	0.00879168	0.0114795	0.0110032	0.019793	0.0114063	0.0108508	0.0111944	0.0132478	0.0131486	0.0137092	0.0131421	0.00630816	0.00650259	0.00885055	0.00783159	0.00156547	0.0101081	0.00807303	0.00846101	0.00989746
Tomasz_Woznicki_ESI_POS_081	POS_081	147.044	11.554	[H]	Coumarin II; Phenylpropiolic acid II (ESI+)		Phenolic	Accurate mass matched MF only	Level 3	Not captured	Not captured	0.759085	0.862012	0.00019454	0.000418529		0.0149079	0.00755071	0.0124951	0.0167789	0.0125595	0.0132415	0.0132476	0.0128522	0.0134077	0.00980955	0.0161902	0.0156073	0.0125291	0.0061593	0.00575638	0.00797516	0.00654915	0.00557051	0.00767395	0.00714448	0.00676706	0.00794016	0.00706183	0.00740135	0.00561731	0.00996177	0.00990544	0.0114862	0.0142611	0.0104994	0.00671824	0.0089468	0.00950641
Tomasz_Woznicki_ESI_POS_082	POS_082	331.175	11.6274	[H]	Epiiridodial glucoside I; Iridodial glucoside I; Picrocrocin I; (ESI+)		Phenolic	Accurate mass matched MF only	Level 3	Not captured	Not captured	0.110945	0.361343	3.77474e-06	1.98916e-05		0.00668861	0.00741812	0.00858627	0.0056799	0.00698217	0.0064436	0.00748963	0.00728662	0.00556047	0.00507531	0.00541707	0.00603343	0.0062066	0.00597019	0.00496618	0.00516003	0.00595296	0.00654999	0.00599913	0.00540936	0.00521277	0.00544916	0.00444294	0.00463102	0.00770911	0.00835322	0.00892185	0.00909902	0.00834785	0.0101837	0.00822835	0.0100348	0.00941627
Tomasz_Woznicki_ESI_POS_084	POS_084	227.091	11.664	[H]	Genipin (ESI+)	CID: 442424	Phenolic	Accurate mass matched MF only	Level 2	Not captured	Not captured	0.19009	0.443544	2.42547e-06	1.49677e-05		0.00300765	0.00321617	0.00336071	0.0030842	0.00298189	0.00296805	0.00324424	0.00261652	0.00288747	0.00279666	0.00271861	0.00308126	0.00366502	0.00384993	0.0033992	0.00313516	0.00332246	0.00323254	0.00431014	0.00342058	0.00329408	0.00300266	0.00276811	0.00335223	0.00573887	0.00730592	0.00976009	0.00828829	0.00564454	0.00832661	0.00639684	0.0070161	0.00733002
Tomasz_Woznicki_ESI_POS_085	POS_085	465.102	11.8825	[+]	Delphinidin 3-O-Glucoside (myrtillin) (ESI+)	CID: 165558	Phenolic	High confidence (RT, accurate mass and MS2 match)	Level 1	303;	303 > 285, 275, 257, 247, 229, 201	0.24882	0.494477	0.000374086	0.00074977		1.9894	1.89181	1.74858	2.25986	2.28867	2.06583	1.75649	1.91811	2.34761	2.10534	2.38273	2.1683	2.32415	2.6904	2.84622	3.26495	2.47417	2.69953	2.4398	2.48514	2.70849	2.94645	2.91062	2.609	3.09177	2.96266	2.49222	2.61384	2.71118	2.15829	2.85506	2.26923	2.56671
Tomasz_Woznicki_ESI_POS_086	POS_086	307.081	11.9066	[H]	(-)-Epigallocatechin (ESI+)	CID: 72277	Phenolic	RT and accurate mass match to standard, no MS2 captured	Level 2	Not captured	Not captured	0.00128082	0.0720817	6.94907e-07	6.39042e-06		0.0181922	0.0174525	0.0230099	0.0180848	0.0202003	0.0200149	0.0210867	0.0205396	0.0153079	0.0199831	0.018541	0.0158136	0.0145634	0.0126844	0.0154962	0.0145969	0.0160116	0.0157663	0.0160644	0.0147895	0.0144195	0.0137472	0.0146121	0.012918	0.0214393	0.0226103	0.0230255	0.0242098	0.0262337	0.0312144	0.0292561	0.0275281	0.0253464
Tomasz_Woznicki_ESI_POS_087	POS_087	331.175	11.9667	[H]	Epiiridodial glucoside II; Iridodial glucoside II; Picrocrocin II; (ESI+)		Phenolic	Accurate mass matched MF only	Level 3	Not captured	Not captured	0.410235	0.624676	1.50736e-05	4.97021e-05		0.00185334	0.00183423	0.00224589	0.00148316	0.00205461	0.00195744	0.00252547	0.00219755	0.00152265	0.0014417	0.00185959	0.00160935	0.00213023	0.00177181	0.00163962	0.00166989	0.00194661	0.00222842	0.00170429	0.00178161	0.00182588	0.00219524	0.00209774	0.00160647	0.00427496	0.00473366	0.00507301	0.00447413	0.00402833	0.00542476	0.00411658	0.00474285	0.00477185
Tomasz_Woznicki_ESI_POS_088	POS_088	339.107	12.0736	[H]	Coumaroylquinic acid (ESI+)		Phenolic	Accurate mass matched MF only	Level 3	Not captured	Not captured	0.472367	0.663293	2.01138e-05	6.24728e-05		0.0233441	0.0291135	0.0273192	0.0236261	0.0250153	0.0194615	0.023726	0.0248097	0.0178663	0.0196832	0.016214	0.0244504	0.0188513	0.0116747	0.0171003	0.0143099	0.0207413	0.0165902	0.0212107	0.0130976	0.0162074	0.0138082	0.0152898	0.0156771	0.0200522	0.0219979	0.0274493	0.0270136	0.0225705	0.0372324	0.0266617	0.0298609	0.0272674
Tomasz_Woznicki_ESI_POS_089	POS_089	611.16	12.1123	[+]	Delphinidin 3-O-Rutinoside (ESI+)	CID: 5492231	Phenolic	High confidence - RT, accurate mass and MS2 match	Level 1	303; 465	303 > 285, 275, 257, 247, 229, 201; 465 > 303	0.618308	0.77094	3.65567e-06	1.94831e-05		6.66404	6.87145	6.0121	6.88861	8.12384	6.79423	6.12526	6.18349	7.1035	6.26411	7.50426	6.9225	7.75291	8.12411	8.33115	9.42768	7.25018	8.51863	7.66013	7.97498	8.93651	8.63963	6.86625	6.7431	5.75349	5.10066	4.07998	4.58532	5.00164	3.84017	4.97374	4.2232	4.7903
Tomasz_Woznicki_ESI_POS_090	POS_090	343.102	12.2713	[H]	Caffeic acid-glucoside III (ESI+)		Phenolic	Accurate mass matched MF only	Level 3	Not captured	Not captured	0.387237	0.605239	2.40683e-05	7.05502e-05		0.00227044	0.00342923	0.00367771	0.00299706	0.0029744	0.00284708	0.00281557	0.00332656	0.00200042	0.0020261	0.00245254	0.00280011	0.00258799	0.00281075	0.00330037	0.00349754	0.00284526	0.00301406	0.00322839	0.0026071	0.00279086	0.0024313	0.00268855	0.00285746	0.00361345	0.00392645	0.00505218	0.00468777	0.00410581	0.00513351	0.00479092	0.00466922	0.00476885
Tomasz_Woznicki_ESI_POS_091	POS_091	305.065	12.4025	[H]	Pentahydroxyflavanone II (C15H12O7) (ESI-)		Phenolic	Accurate mass matched MF only	Level 3	Not captured	Not captured	0.0591947	0.278316	2.78918e-05	8.0253e-05		0.00266761	0.00298466	0.00298073	0.00294877	0.00278554	0.00268794	0.00248099	0.00289067	0.00220543	0.00217384	0.00273957	0.00245231	0.0029405	0.00311818	0.00276726	0.00339813	0.00243409	0.00285674	0.00379589	0.00239936	0.00263207	0.00242984	0.0031958	0.00311524	0.00427112	0.00437352	0.00330235	0.0052925	0.00401813	0.00489838	0.0047888	0.00333547	0.00335472
Tomasz_Woznicki_ESI_POS_092	POS_092	627.154	12.51	[H]	Delphinidin diglucoside III (ESI+)		Phenolic	Accurate mass matched MF only	Level 3	Not captured	Not captured	0.676363	0.803074	0.088082	0.111349		0.00832607	0.0119425	0.010104	0.00865332	0.00824213	0.00923147	0.00942761	0.00832908	0.00673778	0.00562873	0.00650703	0.00906657	0.00858024	0.00902174	0.00826829	0.00638698	0.00877117	0.0084653	0.011514	0.00620437	0.0106737	0.00765719	0.00546845	0.00834175	0.00823284	0.00973134	0.0133876	0.0121872	0.00782592	0.0109347	0.00815237	0.0095225	0.013409
Tomasz_Woznicki_ESI_POS_093	POS_093	387.128	12.5883	[H]	Sinapoyl glucose I (ESI+)		Phenolic	Accurate mass matched MF only	Level 3	Not captured	Not captured	0.153847	0.396822	3.6044e-05	9.88576e-05		0.000802956	0.00121065	0.00160876	0.00103475	0.000943444	0.000912483	0.000993343	0.00138414	0.000432458	0.000606498	0.000514566	0.000964637	0.00105211	0.00103842	0.00101595	0.000970692	0.000851609	0.000803819	0.00145141	0.000725492	0.000681009	0.000725216	0.000625637	0.000772832	0.00108779	0.00163068	0.00240572	0.0020588	0.00153185	0.00215602	0.00189244	0.00179924	0.00231852
Tomasz_Woznicki_ESI_POS_094	POS_094	225.075	12.5932	[H]	Sinapate (potential fragment of sinapoyl-glucose I) (ESI+)	CID: 637775	Phenolic	Accurate mass matched MF, IT MS2 and MS3 match to Q-TOF MS2 in MassBank, not RT matched to reference standard	Level 2+	207;	207> 192, 175, 147, 119	0.179434	0.42936	2.40683e-05	7.05502e-05		0.0446998	0.0568052	0.0676753	0.0505021	0.050198	0.0506427	0.051384	0.0591989	0.029261	0.0376923	0.0393195	0.0490412	0.0539663	0.0554654	0.0543705	0.0529313	0.0496033	0.0482114	0.0656503	0.0418301	0.0438986	0.0426977	0.0380653	0.0436561	0.0576153	0.0695983	0.0858643	0.0799216	0.0657431	0.0817743	0.0766621	0.073124	0.083872
Tomasz_Woznicki_ESI_POS_095	POS_095	291.086	12.6286	[H]	Epicatechin I; Catechin I (ESI+)		Phenolic	Accurate mass matched MF only	Level 3	139; 123; 165	139> 111, 83, 93: 123> 95, 76, 67: 165> 147, 119, 137	0.0726723	0.301622	5.23441e-06	2.50504e-05		0.0127843	0.0121508	0.0145781	0.0111825	0.0138689	0.0130958	0.0135319	0.0139908	0.00968345	0.0115978	0.0119025	0.0119574	0.0112368	0.0121921	0.0128326	0.00982538	0.0113429	0.0125468	0.0128192	0.00933546	0.0128254	0.0108572	0.00942439	0.00954697	0.0189716	0.0163994	0.015406	0.0185173	0.0213557	0.0222797	0.0234504	0.0208166	0.0190643
Tomasz_Woznicki_ESI_POS_096	POS_096	449.107	12.6307	[+]	Ideain (Cyanidin 3-O-galactoside) (ESI+)	CID: 441699	Phenolic	High confidence (RT, accurate mass and MS2 match)	Level 1	287;	287 > 269, 259, 241, 231, 213, 203, 189, 185, 175, 165, 161, 149, 137	0.0869599	0.326274	0.0288723	0.0393637		0.86838	0.766191	0.768753	0.981259	0.967164	0.901444	0.772795	0.875029	1.12049	0.933289	1.11073	0.984772	0.745946	0.837461	0.945989	1.29816	0.860512	0.903658	0.732759	0.812478	0.870399	1.18985	1.21002	0.867078	0.872886	0.813458	0.805065	0.768301	0.76322	0.675516	0.878766	0.6648	0.756772
Tomasz_Woznicki_ESI_POS_097	POS_097	355.102	12.6775	[H]	Chlorogenic acid (ESI+)	CID: 1794427	Phenolic	High confidence - RT, accurate mass matched MF to reference standard, MS2 not captured in this study but has been previously confirmed	Level 1	Not captured	Not captured	0.325695	0.561584	0.000240369	0.000510105		0.00684073	0.00835167	0.0101075	0.00625646	0.00819799	0.00655035	0.00715298	0.00851104	0.00528528	0.00606518	0.00629751	0.00728179	0.00683034	0.0055374	0.00840229	0.00622854	0.00746855	0.00661363	0.00773101	0.00525401	0.00769243	0.00521895	0.00554064	0.00618181	0.0070176	0.0084469	0.00894447	0.00807756	0.00865695	0.0116392	0.0109015	0.0104966	0.00901729
Tomasz_Woznicki_ESI_POS_098	POS_098	595.165	12.8141	[+]	Cyanidin 3-O-Rutinoside (ESI+)	CID: 441674	Phenolic	High confidence - RT, accurate mass and MS2 match	Level 1	287; 449	287 > 269, 259, 241, 231, 213, 203, 189, 185, 175, 137: 449 > 287:	0.676363	0.803074	8.14628e-06	3.47328e-05		4.3503	4.55333	4.38035	4.79631	5.47388	4.7327	4.46717	4.58726	4.94371	4.1326	5.13991	4.97968	4.12011	4.97177	5.1416	6.06925	5.03676	5.36014	4.31376	5.15441	4.93772	5.61021	5.831	5.31839	3.97618	3.85956	2.94587	3.53419	3.92075	3.36198	3.94079	3.35004	3.57441
Tomasz_Woznicki_ESI_POS_099	POS_099	479.117	12.9528	[H]	Petunidin 3-O-glucoside (ESI+)	CID: 443651	Phenolic	High confidence - RT, accurate mass and MS2 match	Level 1	317;	Not captured	0.516719	0.698389	5.90468e-05	0.000145752		0.0121049	0.0094603	0.00998497	0.0140105	0.0152276	0.0109664	0.00953072	0.0128098	0.0148011	0.017477	0.0187908	0.0122587	0.0121036	0.017166	0.0235729	0.0261913	0.0204953	0.0176151	0.0178468	0.017861	0.0168304	0.0203937	0.0266176	0.0190779	0.0343831	0.0311637	0.0212691	0.0214376	0.031919	0.0214702	0.0354035	0.0204063	0.0224579
Tomasz_Woznicki_ESI_POS_100	POS_100	625.175	13.0911	[+]	Petunidin-3-O-rutinoside (ESI+)	CID: 101949843	Phenolic	High confidence - RT, accurate mass and MS2 match	Level 1	479; 317; 302	479 > 317: 317 > 302, 274, 257: 302 > 274, 256, 246, 236, 228, 218, 203, 190, 177	0.290202	0.531658	0.000593492	0.00111339		0.117468	0.120786	0.125623	0.138531	0.185339	0.129919	0.112164	0.141924	0.147619	0.169845	0.16942	0.144696	0.133108	0.159358	0.194489	0.190015	0.14066	0.15629	0.159553	0.167016	0.161062	0.162753	0.20797	0.184462	0.16412	0.122382	0.0859886	0.0936902	0.138318	0.0796769	0.15099	0.109059	0.101322
Tomasz_Woznicki_ESI_POS_101	POS_101	465.102	13.0939	[H]	Delphinidin glucoside or isomer (ESI+)		Phenolic	Accurate mass matched MF only	Level 3	303;	Not captured	0.24882	0.494477	3.79407e-05	0.000102265		0.0124596	0.00972598	0.011254	0.0164023	0.0157976	0.011702	0.0120584	0.00800317	0.0135632	0.0115853	0.0425216	0.011216	0.00990562	0.0121328	0.0106557	0.0176883	0.0100689	0.0119372	0.0103565	0.0124253	0.013399	0.0170056	0.0127994	0.0122878	0.00925963	0.00902228	0.00718138	0.00851386	0.00834717	0.00672886	0.00883335	0.0068347	0.00855425
Tomasz_Woznicki_ESI_POS_102	POS_102	713.155	13.1203	[H]	Delphinidin-malonyl-glucoside-glucoside; (ESI+)		Phenolic	Accurate mass matched MF only	Level 3	Not captured	Not captured	0.24882	0.494477	8.24065e-05	0.000194214		0.00166857	0.00213708	0.00210892	0.00124657	0.00161952	0.00178052	0.00165116	0.00111591	0.001929	0.00110373	0.00140637	0.00158188	0.00199473	0.00291847	0.00247787	0.00207751	0.00199719	0.00268718	0.00338301	0.00194261	0.00347009	0.00270097	0.0020212	0.0026274	0.000801506	0.000968657	0.00174715	0.00122308	0.000884829	0.000864574	0.00097478	0.00095314	0.00163653
Tomasz_Woznicki_ESI_POS_103	POS_103	435.092	13.1468	[H]	Delphinidin xyloside (ESI+)	CID: 134775899	Phenolic	Accurate mass matched MF only	Level 2	303;	303 > 285, 275, 257, 247, 229, 201:	0.759085	0.862012	1.53663e-05	4.97021e-05		0.034461	0.0245774	0.0196442	0.0365008	0.0336964	0.0261843	0.0229104	0.0292073	0.0298593	0.0323941	0.0404719	0.0235753	0.041802	0.0494307	0.0530365	0.0601968	0.0446666	0.0545002	0.0430595	0.0472994	0.0482812	0.0451199	0.0578452	0.0507413	0.0391591	0.0346527	0.0215327	0.0271142	0.0387075	0.0231243	0.0357923	0.026983	0.0290038
Tomasz_Woznicki_ESI_POS_105	POS_105	467.118	13.1961	[H]	Taxifolin glucoside (3-, 4-, 7-) I (ESI+)		Phenolic	Accurate mass matched MF only	Level 3	449; 431; 371; 347; 329; 305; 303; 137	449 > 431, 413, 395, 383, 371, 353, 329: 305 > 287, 259, 245, 231, 179, 175, 137, 127:	0.20529	0.465125	0.00695741	0.0105942		0.0166689	0.0149028	0.0163409	0.0185384	0.0169085	0.0176025	0.0154978	0.0175337	0.0221428	0.019077	0.0216408	0.0192131	0.0134274	0.0134656	0.0168518	0.0208915	0.015476	0.0166224	0.0133394	0.0155917	0.0154437	0.0184917	0.0205879	0.0159804	0.0158305	0.0160808	0.0156479	0.0148485	0.015219	0.0125184	0.0180392	0.0134306	0.0144783
Tomasz_Woznicki_ESI_POS_106	POS_106	611.16	13.2581	[H]	Cyanidin 3-O-sophoroside (ESI+)	CID: 11169452	Phenolic	Accurate mass matched MF only	Level 2	465; 449; 303; 287	303> 288, 285, 257, 247, 229, 201: 465>303: 449> 431, 303, 287	0.122928	0.369573	5.82947e-05	0.000145427		0.0322777	0.0457123	0.0391901	0.0362088	0.0378698	0.0385677	0.0341798	0.0347527	0.0331884	0.0258879	0.0324122	0.042013	0.0337112	0.0359356	0.0340048	0.033241	0.0328192	0.0357083	0.03767	0.0293999	0.0391365	0.0349485	0.124207	0.0338893	0.0225415	0.0233894	0.025711	0.0263339	0.0205219	0.0221859	0.0212459	0.0205781	0.0281281
Tomasz_Woznicki_ESI_POS_107	POS_107	195.065	13.3112	[H]	Ferulic acid (ESI+)	CID: 445858	Phenolic	High confidence (RT, accurate mass and MS2 match)	Level 1	177; 138	177> 163, 145, 117	0.94394	0.970607	0.309413	0.349674		0.0141575	0.0206234	0.0175958	0.0185116	0.0181599	0.0156187	0.0159377	0.0170115	0.0131281	0.0133328	0.0143602	0.0141359	0.0151623	0.0175552	0.0179325	0.0221838	0.0160005	0.0182983	0.0178406	0.0164424	0.0185136	0.0165126	0.0181321	0.0158758	0.0129665	0.0132575	0.0160156	0.0159718	0.0166639	0.0171491	0.0172911	0.014062	0.0170055
Tomasz_Woznicki_ESI_POS_108	POS_108	317.138	13.3273	[H]	2'-O-Methylodoratol; Sorgolactone (ESI+)		Phenolic	Accurate mass matched MF only	Level 3	Not captured	Not captured	0.526752	0.705848	0.0122302	0.0177584		0.00507262	0.00527015	0.00552795	0.00537351	0.00612817	0.00548912	0.00521546	0.0056124	0.00505958	0.00493727	0.00493701	0.00528585	0.00534606	0.0050579	0.00530842	0.00579853	0.00532048	0.0054005	0.00492093	0.00495528	0.00464292	0.00529145	0.00528536	0.00497665	0.0052409	0.00545676	0.00527762	0.00592562	0.00562803	0.00602329	0.00553546	0.00554312	0.00567594
Tomasz_Woznicki_ESI_POS_109	POS_109	227.128	13.3429	[H]	Hydroxy jasmonic acid (ESI+)	CID: 10878859	Oxylipin	Accurate mass matched MF only (but MS2 breakdown fits structure)	Level 2	209; 191; 167; 163; 85	209> 191, 167, 163, 149, 145, 131: 191> 173, 163, 149, 145, 131, 119: 85> 67, 57	0.716531	0.825684	0.0212252	0.0294516		0.0212197	0.0248126	0.0268064	0.0237132	0.0248564	0.0221895	0.0214118	0.0245294	0.0179441	0.0214102	0.0210664	0.0229616	0.0200481	0.0228273	0.0219755	0.0251976	0.0210831	0.0216943	0.0236256	0.0195837	0.0230778	0.0211029	0.0208358	0.0199143	0.0221625	0.025558	0.0235622	0.023958	0.022004	0.0235848	0.0260616	0.0218787	0.0245253
Tomasz_Woznicki_ESI_POS_110	POS_110	387.201	13.3528	[H]	Hydroxy jasmonic acid - glucoside (ESI+)	CID: 57340433	Oxylipin glucoside	Accurate mass matched MF only	Level 2	Not captured	Not captured	0.325695	0.561584	0.00531523	0.00828187		0.0449092	0.0474874	0.0490583	0.0393723	0.0483274	0.0454252	0.0435219	0.0423681	0.0412703	0.0361	0.0453812	0.0427519	0.0436981	0.039177	0.0449852	0.0439374	0.0401305	0.0504383	0.047254	0.0391002	0.045758	0.0452062	0.0460258	0.0455825	0.0489353	0.042907	0.0456694	0.0478385	0.0475088	0.0522392	0.0524127	0.0463528	0.0511663
Tomasz_Woznicki_ESI_POS_111	POS_111	433.113	13.3566	[+]	Pelargonidin-O-glucoside; Apigenin-O-beta-D-glucoside; Emodin-glucoside; Genistein-O-glucoside; genistin; isovitexin; (ESI+)		Phenolic	Accurate mass matched MF only	Level 3	Not captured	Not captured	0.42632	0.628756	0.0283224	0.0387265		0.0052455	0.00417517	0.00421802	0.00654353	0.00587368	0.00468874	0.00412091	0.00455753	0.00702059	0.00590229	0.00734214	0.00569826	0.00501407	0.00559319	0.00623572	0.0099735	0.00586918	0.00570301	0.00410504	0.00558835	0.0050876	0.00819239	0.00910475	0.00550026	0.00614635	0.00480628	0.00421426	0.00414716	0.00500271	0.00305173	0.00666601	0.00340511	0.00394923
Tomasz_Woznicki_ESI_POS_112	POS_112	451.123	13.3795	[H]	Eriodictyol O-glucoside (3-O, 7-O or 5-O) I or pentahydroxychalcone glucoside I (ESI+)		Phenolic	Accurate mass matched MF only	Level 3	433; 355; 331; 289	289 > 271, 261, 243, 215, 195, 163, 151, 139	0.173774	0.42228	1.50736e-05	4.97021e-05		0.0155738	0.015486	0.0177216	0.0182621	0.0167939	0.015533	0.0160243	0.0154775	0.0152005	0.0145592	0.015424	0.0176395	0.0161975	0.0196938	0.0152523	0.0197298	0.0152999	0.0151135	0.0180463	0.0155694	0.0139605	0.0162532	0.0141112	0.0159385	0.0227253	0.0253301	0.0277191	0.0260857	0.0209873	0.0268037	0.0241313	0.0230271	0.0249167
Tomasz_Woznicki_ESI_POS_113	POS_113	181.086	13.4822	[H]	Coniferyl alcohol (likely fragment of coniferin I) (ESI+)	CID: 1549095	Phenolic	Accurate mass matched MF only	Level 2	Not captured	Not captured	0.153847	0.396822	0.000135865	0.00030057		0.00260965	0.00342728	0.00325237	0.00297663	0.00281782	0.00308042	0.00295575	0.00271179	0.0024776	0.00203444	0.00259321	0.00305245	0.00318351	0.0038218	0.00366637	0.00372881	0.00333865	0.00345208	0.00408968	0.0032964	0.00400057	0.00357905	0.00299428	0.00360888	0.00330554	0.00372839	0.00432894	0.00422129	0.00306152	0.00323807	0.0031062	0.00317248	0.00358297
Tomasz_Woznicki_ESI_POS_114	POS_114	343.139	13.4827	[H]	Coniferin I (ESI+)	CID: 5280372	Phenolic	Accurate mass matched MF only	Level 2	Not captured	Not captured	0.21888	0.477464	8.18799e-05	0.000193948		0.00498862	0.00629993	0.00591968	0.0055682	0.00540471	0.00557637	0.00542094	0.00500981	0.00449994	0.00386356	0.00466467	0.00541924	0.00575952	0.00717128	0.00666195	0.0066968	0.00612155	0.00615664	0.00757957	0.00606002	0.00736673	0.00639916	0.00549227	0.00660086	0.00603021	0.00686001	0.00801176	0.00780965	0.00556878	0.00613728	0.00575261	0.00608107	0.00663084
Tomasz_Woznicki_ESI_POS_115	POS_115	663.192	13.5333	[Na]	Orobanchoside or Plantamajoside (hydroxy cinnamic acid derivatives); Suspensaside (caffeoyl glucoside of phenethyl alcohol) (ESI+)		Phenolic	Accurate mass matched MF only	Level 3	Not captured	Not captured	0.0408145	0.236321	0.000113543	0.000257253		0.0019755	0.0032218	0.00291904	0.00272386	0.00278921	0.00306651	0.00245643	0.00209417	0.00242618	0.00166423	0.00227767	0.00309169	0.00227179	0.00265467	0.00280655	0.00263409	0.00228213	0.00243454	0.0026391	0.00207738	0.00292159	0.00236649	0.00211075	0.00213709	0.00197358	0.00196107	0.00204873	0.00205139	0.00136293	0.00139051	0.0015548	0.00149648	0.0015152
Tomasz_Woznicki_ESI_POS_116	POS_116	597.182	13.5367	[H]	Flavonol-3-O-L-rhamnosylglucoside (ESI+)	CID: 440254	Phenolic	Accurate mass matched MF only	Level 2	Not captured	Not captured	0.332019	0.564912	0.00298516	0.00491242		0.00728266	0.00739816	0.00776815	0.00679767	0.00931019	0.00828916	0.00725271	0.00850028	0.00825247	0.00663721	0.008353	0.007261	0.00746889	0.00744507	0.00791734	0.0106977	0.00816771	0.00817705	0.00712652	0.00801565	0.00736204	0.00890771	0.0106424	0.00839415	0.00690301	0.00694197	0.00684468	0.00709787	0.00723467	0.00706547	0.00896553	0.00690295	0.00642067
Tomasz_Woznicki_ESI_POS_117	POS_117	579.17	13.5565	[+]	Pelargonidin-3-O-rutinoside (ESI+)	CID: 443917	Phenolic	Accurate mass matched MF, MS2 fits structure, not confirmed RT or MS2 to reference standard	Level 2+	271; 433; 427; 409;	271 > 121, 131, 141, 145, 149, 159, 169, 187, 197, 215, 225, 243, 253: 433 > 271	0.50042	0.684248	2.99685e-06	1.68566e-05		0.0379154	0.0369917	0.0358462	0.0458641	0.0514159	0.0410729	0.0350284	0.0379725	0.0479276	0.0383366	0.0497836	0.0430653	0.0449693	0.0468676	0.0495744	0.0674182	0.0495679	0.0505459	0.0365891	0.0514363	0.0452382	0.0573773	0.0630876	0.0510313	0.0319689	0.0257604	0.0189658	0.0213415	0.0288124	0.00967044	0.0299037	0.0197252	0.0225708
Tomasz_Woznicki_ESI_POS_118	POS_118	321.06	13.5766	[H]	Dihydromyricetin (ESI+)	CID: 161557	Phenolic	High confidence - RT and accurate mass matched MF to reference standard, MS2 not captured but confirmed in previous study	Level 1	Not captured	Not captured	0.0311809	0.218266	2.99685e-06	1.68566e-05		0.00699719	0.00842977	0.00832007	0.00777751	0.0083239	0.00852707	0.00875168	0.00690421	0.00798834	0.00617109	0.00766456	0.00915996	0.00639729	0.00893331	0.00719376	0.00719352	0.00616471	0.00673295	0.00627206	0.00785741	0.00706006	0.00609034	0.00574846	0.00549148	0.00596153	0.00554042	0.00508637	0.00525062	0.00454195	0.00424492	0.00489157	0.00434344	0.00456875
Tomasz_Woznicki_ESI_POS_120	POS_120	338.123	13.7662	[H]	Indole-acetyl-glucoside; Indole-acetyl-myo-inositol;; (ESI+)		Phenolic	Accurate mass matched MF only	Level 3	Not captured	Not captured	0.95612	0.970607	0.173774	0.207908		0.0946833	0.10522	0.101503	0.0896037	0.102723	0.086394	0.0839093	0.0977784	0.0825221	0.081172	0.0919879	0.0953878	0.0842911	0.0928092	0.101388	0.101378	0.0870571	0.0945221	0.107212	0.0937143	0.0879833	0.0898332	0.0885539	0.0867257	0.0874861	0.0935477	0.10247	0.0966402	0.0921196	0.108698	0.0983967	0.0918181	0.110067
Tomasz_Woznicki_ESI_POS_121	POS_121	609.181	13.7917	[+]	Peonidin 3-O-rutinoside (ESI+)	CID: 44256842	Phenolic	High confidence (RT, accurate mass and MS2 match)	Level 1	301; 463; 286	301 > 286, 258: 463 > 301: 286 > 268, 258, 230, 202	0.379861	0.605239	0.0494689	0.0651712		0.0617961	0.0711803	0.0731218	0.0817179	0.113646	0.0739303	0.0573604	0.0856376	0.0833161	0.0900108	0.101233	0.0740528	0.0647112	0.0776603	0.114668	0.140655	0.10278	0.0724954	0.0859706	0.0901129	0.0788654	0.0911322	0.12303	0.0941477	0.0830695	0.0769961	0.0538903	0.0543387	0.0858604	0.068229	0.0973482	0.0696137	0.0578599
Tomasz_Woznicki_ESI_POS_122	POS_122	639.192	13.8511	[+]	Malvidin Rutinoside (ESI+)	CID: 90657906	Phenolic	Accurate mass matched MF only	Level 2	Not captured	Not captured	0.618308	0.77094	0.000593492	0.00111339		0.00760954	0.00971549	0.0102022	0.0107344	0.0142337	0.00936195	0.00790624	0.0107246	0.00984019	0.0116379	0.01207	0.0103143	0.0100932	0.0117646	0.0144951	0.0152449	0.0127802	0.0072211	0.00715428	0.0124988	0.0115313	0.0129277	0.0149715	0.0132639	0.00921727	0.00821155	0.00431274	0.00496752	0.00799766	0.00567791	0.00989334	0.00646157	0.0056734
Tomasz_Woznicki_ESI_POS_123	POS_123	153.127	13.8526	[H]	Carveol (ESI+)	CID: 7438	Phenolic	Accurate mass matched MF only	Level 2	135; 109; 95	135> 107, 93, 79: 109> 67:	0.0296222	0.213736	1.53663e-05	4.97021e-05		0.0442375	0.03766	0.0343017	0.0367447	0.0432991	0.0394933	0.0396555	0.0333583	0.0466142	0.0348313	0.0465178	0.0385593	0.0488562	0.0453289	0.0424836	0.0434009	0.0399681	0.0513886	0.0435562	0.0472959	0.0522173	0.0501051	0.0528658	0.0535524	0.0585836	0.0497416	0.0522109	0.0521604	0.052554	0.0534197	0.0495173	0.0500493	0.0543286
Tomasz_Woznicki_ESI_POS_124	POS_124	391.196	13.8612	[H]	Hydroxy-dihydrojasmonic acid-glucoside (ESI+)	CID: 11966292	Oxylipin glycoside	Accurate mass matched MF only	Level 2	Not captured	Not captured	0.594978	0.762417	0.365529	0.403372		0.0119548	0.0140322	0.0147738	0.0125688	0.0141681	0.0124385	0.0115236	0.0132575	0.0101099	0.0104082	0.0110256	0.0129569	0.0111872	0.0139359	0.0123103	0.0145392	0.0105979	0.011904	0.0138126	0.0111627	0.0106953	0.0115983	0.0107813	0.0113495	0.0112623	0.0133621	0.0119763	0.0129346	0.0115087	0.0136497	0.014126	0.0113607	0.0135324
Tomasz_Woznicki_ESI_POS_125	POS_125	291.086	13.9154	[H]	Epicatechin II; Catechin II (ESI+)		Phenolic	Accurate mass matched MF, MS2 match to MassBank, not RT matched to reference standard	Level 3	139; 123; 165	139> 111, 83, 93: 123> 95, 76, 67: 165> 147, 119, 137	0.0611227	0.278316	0.000719338	0.00132823		0.0454984	0.0374296	0.0407743	0.0432179	0.051221	0.0440836	0.0449165	0.0408873	0.0481414	0.0472862	0.0585197	0.039695	0.0422782	0.0410709	0.0475879	0.0556562	0.046487	0.0529262	0.045509	0.0517464	0.0497993	0.0582753	0.0622765	0.0509488	0.0603354	0.0550816	0.0457276	0.0509191	0.0645973	0.0564731	0.0691447	0.0545127	0.0515366
Tomasz_Woznicki_ESI_POS_126	POS_126	779.873	13.9604		Unknown_779.872_MZ_13.96mins (ESI+)		Unknown	Unknown	Level 4	Not captured	Not captured	0.88533	0.941541	0.0921244	0.115835		0.00140805	0.00183175	0.00175348	0.000418215	0.00173973	0.00194451	0.000511649	0.00128547	0.000549932	0.000604406	0.00067208	0.0018552	0.00119002	0.0012953	0.00153322	0.00213191	0.0014357	0.00136248	0.000975302	0.00041084	0.000682975	0.00125649	0.00119619	0.000650259	0.000525872	0.000657752	0.000557341	0.000512216	0.000577288	0.00067316	0.000433923	0.000621683	0.000871387
Tomasz_Woznicki_ESI_POS_127	POS_127	341.123	14.0248	[H]	Coniferaldehyde glucoside (ESI+)	CID: 15699109	Phenolic	Accurate mass matched MF only	Level 2	323; 295; 271; 179; 163	179 > 161, 143, 133: 163 > 145, 135,117,107	0.239432	0.494477	3.85305e-07	5.64713e-06		0.0159793	0.0228039	0.0174138	0.0196861	0.0185383	0.0197219	0.0179548	0.0149161	0.0197632	0.0122329	0.0162301	0.0186677	0.0416402	0.054762	0.0453717	0.0434769	0.0395076	0.046983	0.0531652	0.0417261	0.0499716	0.0482721	0.0298398	0.0421956	0.0670587	0.0809793	0.103535	0.0976795	0.0574916	0.0693491	0.0549988	0.0646975	0.0787075
Tomasz_Woznicki_ESI_POS_128	POS_128	289.07	14.0792	[H]	Dihydrokaempferol (fragment of dihydrokaempferol glycoside II) (ESI+)	CID: 662	Phenolic	Accurate mass matched MF only	Level 2	271; 243	271> 243, 215: 243> 215, 149:	0.497222	0.681863	0.000362286	0.00073555		0.0658061	0.066453	0.070674	0.0678237	0.0702471	0.066966	0.0680519	0.0668562	0.049074	0.0585014	0.0613607	0.06309	0.0538739	0.0567042	0.0646184	0.0703339	0.0622343	0.0638782	0.0711262	0.0530403	0.0625753	0.0567043	0.0692276	0.0624214	0.0719438	0.0681448	0.0683484	0.0714235	0.0691458	0.0860677	0.0738751	0.0683879	0.0707604
Tomasz_Woznicki_ESI_POS_129	POS_129	451.123	14.0832	[H]	Dihydrokaempferol-glucoside II; pentahydroxychalcone 4'-O-glucoside II (ESI+)		Phenolic	Accurate mass matched MF only	Level 3	433; 355; 331; 296; 289; 267; 257; 239; 211	Not captured	0.284674	0.531658	0.00019454	0.000418529		0.0443274	0.0460554	0.0484188	0.0457101	0.0463359	0.0460826	0.0456923	0.0443748	0.0334144	0.0386099	0.0404976	0.0432381	0.0389576	0.0414277	0.0505133	0.0488515	0.0481881	0.0452729	0.0500431	0.0407182	0.0447668	0.0393322	0.047084	0.0424557	0.0534194	0.0468246	0.0485547	0.0504476	0.0484862	0.0538286	0.0555997	0.0515517	0.0516791
Tomasz_Woznicki_ESI_POS_130	POS_130	435.128	14.0868	[H]	Dihydrokaempferol rhamnoside (ESI+)	CID: 71307293	Phenolic	Accurate mass matched MF only	Level 2	Not captured	Not captured	0.0599585	0.278316	7.12028e-06	3.21097e-05		0.000532885	0.000974336	0.000837643	0.00087612	0.00101957	0.000819607	0.000797412	0.000745762	0.000541546	0.000732863	0.000786554	0.000747267	0.00305321	0.00348084	0.00307916	0.00340731	0.00240117	0.0029028	0.00377287	0.00329284	0.00130096	0.00229225	0.00170657	0.00273742	0.00275671	0.00345533	0.00473534	0.00520865	0.00229542	0.00349975	0.003041	0.00352429	0.00293518
Tomasz_Woznicki_ESI_POS_132	POS_132	627.192	14.3917	[H]	Myricetin rutinoside I (ESI+)		Phenolic	Accurate mass matched MF, MS2 fits structure, not confirmed RT or MS2 to reference standard, bond position unknown	Level 3	609; 591; 481; 465; 319; 317; 303	Not captured	0.53698	0.711422	0.389727	0.424089		0.00178657	0.00187205	0.00223489	0.00223525	0.00314365	0.00206001	0.00173427	0.00261725	0.00226176	0.00279174	0.00297581	0.00220775	0.00176339	0.00213348	0.00299977	0.00359073	0.00302505	0.00192247	0.0022523	0.00259745	0.00206512	0.00236573	0.00325919	0.00254885	0.00241161	0.00237551	0.00162057	0.00154065	0.00256509	0.00206514	0.00328536	0.00199815	0.00154199
Tomasz_Woznicki_ESI_POS_133	POS_133	331.175	14.4441	[H]	Epiiridodial glucoside III; Iridodial glucoside III; Picrocrocin III; (ESI+)		Phenolic	Accurate mass matched MF only	Level 3	313; 285; 284; 283; 255; 253; 207; 189; 169; 163; 151; 109	Not captured	0.0229224	0.188607	3.85305e-07	5.64713e-06		0.0112842	0.00980185	0.00917765	0.00948038	0.0111946	0.0102705	0.0111318	0.00890001	0.0119342	0.0094487	0.0113651	0.00989334	0.0135223	0.0129703	0.0121844	0.012827	0.0117294	0.0145511	0.011706	0.0137271	0.0132911	0.0145211	0.0144107	0.0141066	0.0196663	0.0194565	0.0171914	0.0173899	0.0172193	0.0180597	0.0169754	0.0174846	0.0183303
Tomasz_Woznicki_ESI_POS_134	POS_134	595.148	14.4855	[H]	Cyanidin rutinoside (ESI+)		Phenolic	Accurate mass matched MF, MS2 fits structure, not confirmed RT or MS2 to reference standard, bond position unknown	Level 3	449; 287	Not captured	0.125315	0.36964	0.24882	0.28814		0.00140757	0.00135995	0.00107763	0.00125993	0.0013446	0.00108778	0.00164219	0.00140856	0.00148345	0.0015982	0.0014608	0.00153126	0.00140141	0.00143038	0.00163208	0.00176901	0.00154145	0.00159701	0.00104336	0.00163265	0.00131366	0.00157242	0.00156409	0.00153684	0.00119528	0.00112897	0.00116892	0.00143292	0.00124224	0.00109199	0.00153407	0.00166979	0.00145022
Tomasz_Woznicki_ESI_POS_135	POS_135	627.156	14.5854	[H]	Myricetin rutinoside II (ESI+)		Phenolic	Accurate mass matched MF, MS2 fits structure, not confirmed RT or MS2 to reference standard, bond position unknown	Level 3	609; 465; 446; 332; 317; 303; 296; 261	Not captured	0.00306269	0.0897751	1.39576e-05	4.88516e-05		0.00205139	0.00196059	0.00158666	0.00210371	0.00193102	0.00153804	0.00153705	0.00143122	0.00189061	0.00163002	0.00197396	0.00155216	0.00362724	0.00525245	0.0040973	0.0041559	0.00357008	0.00432966	0.00426648	0.00382669	0.00382954	0.00396118	0.00406986	0.00410763	0.0044264	0.00478774	0.00438198	0.00442276	0.00322665	0.00312948	0.00328355	0.00307009	0.00332501
Tomasz_Woznicki_ESI_POS_136	POS_136	465.233	14.6208	[2H]	Quercetin glucoside isomer II (ESI+)		Phenolic	Accurate mass matched MF only	Level 3	303;	303 > 285, 257, 229, 247	0.198814	0.459329	5.20774e-07	6.39042e-06		0.00962633	0.00823373	0.00810514	0.00775528	0.00983181	0.00936802	0.00954952	0.00898367	0.00977063	0.00722927	0.0103221	0.00819133	0.0106925	0.00989241	0.0099259	0.0107785	0.0111148	0.0127792	0.00979566	0.0105544	0.0107186	0.0113005	0.0121455	0.0107123	0.0154509	0.0180155	0.0135676	0.0143704	0.0167141	0.0165322	0.0159994	0.0148791	0.0166216
Tomasz_Woznicki_ESI_POS_137	POS_137	321.06	14.6512	[H]	Dihydrogossypetin I; dihydroquercetagetin I; (ESI+)		Phenolic	Accurate mass matched MF only	Level 3	Not captured	Not captured	0.142457	0.389474	3.85305e-07	5.64713e-06		0.00262155	0.0035988	0.00474422	0.00465492	0.0037709	0.00380835	0.00395962	0.00251637	0.00396409	0.00350212	0.00394253	0.00488437	0.00177214	0.00186513	0.00152423	0.00208361	0.00139016	0.00131867	0.00173846	0.00234131	0.00211761	0.00219085	0.0016697	0.00164003	0.000787739	0.000799553	0.00075068	0.000774065	0.0005937	0.00067464	0.000751119	0.000617152	0.000772193
Tomasz_Woznicki_ESI_POS_138	POS_138	611.161	14.7243	[H]	Quercetin glucosyl-rhamnoside (ESI+)		Phenolic	Accurate mass matched MF only	Level 3	Not captured	Not captured	0.0336741	0.224828	9.36786e-05	0.000217501		0.00560346	0.00951978	0.00926057	0.00874366	0.00685803	0.00839067	0.0049488	0.00821923	0.00874163	0.00722535	0.00877412	0.00904778	0.00760212	0.0123777	0.0121366	0.0134689	0.0101949	0.0120001	0.00736836	0.0104468	0.0115113	0.0111423	0.00751669	0.011008	0.00766922	0.00819836	0.00474958	0.00490404	0.00478071	0.00399499	0.00692186	0.00666821	0.00714929
Tomasz_Woznicki_ESI_POS_139	POS_139	451.123	14.9058	[H]	Dihydrokaempferol-glucoside III; pentahydroxychalcone 4'-O-glucoside III (ESI+)		Phenolic	Accurate mass matched MF only	Level 3	433; 376; 331; 289	Not captured	0.778801	0.873822	3.85305e-07	5.64713e-06		0.0123919	0.0120072	0.0110403	0.0137694	0.0137751	0.0121481	0.0138058	0.012029	0.0116659	0.0119249	0.0128714	0.0112742	0.0239537	0.0319739	0.0274249	0.0272465	0.0247231	0.0273013	0.0330096	0.025086	0.0240557	0.0248646	0.02135	0.0259506	0.0433863	0.0550769	0.0607952	0.0624394	0.0422692	0.052763	0.0465402	0.0515486	0.0558824
Tomasz_Woznicki_ESI_POS_140	POS_140	627.155	14.9256	[H]	Myricetin-3-rutinoside (ESI+)	CID: 44259428	Phenolic	High confidence (RT, accurate mass and MS2 match)	Level 1	609; 591; 573; 481; 465; 361; 319; 303	481 > 463, 445, 427, 415, 397, 385, 361, 343, 319: 319 > 301, 290, 283, 273, 263, 255, 245, 165, 153: 303 > 285, 274, 257, 247, 229, 219, 165, 153, 137	0.20529	0.465125	2.93977e-06	1.68566e-05		0.235915	0.235838	0.212015	0.248321	0.302175	0.246225	0.219923	0.216321	0.292343	0.236119	0.28158	0.262124	0.306605	0.332982	0.318261	0.373315	0.292965	0.343906	0.290679	0.324065	0.339322	0.36381	0.350808	0.356274	0.257218	0.223641	0.172467	0.184342	0.209235	0.165635	0.213554	0.17832	0.194
Tomasz_Woznicki_ESI_POS_142	POS_142	289.07	15.0925	[H]	Fustin (ESI+)	CID: 5317435	Phenolic	Accurate mass matched MF only	Level 2	271; 261; 167; 163; 123	123> 105, 95, 77, 67, 65: 167> 149, 139, 121, 111: 271> 261, 253, 243, 229, 225, 215, 203, 201, 187, 181, 171, 161	0.410235	0.624676	2.72211e-06	1.65801e-05		0.0126828	0.0140196	0.0220451	0.0138778	0.0272976	0.022189	0.0235499	0.0213499	0.0217032	0.013124	0.0135611	0.0200466	0.0429887	0.0344161	0.0540324	0.0535081	0.043515	0.053766	0.0557915	0.0251256	0.0402394	0.0426847	0.0401242	0.0444581	0.0472625	0.0904693	0.0609458	0.103578	0.0447882	0.052896	0.0757874	0.0860025	0.0567655
Tomasz_Woznicki_ESI_POS_143	POS_143	321.06	15.181	[H]	Dihydrogossypetin II; dihydroquercetagetin II; (ESI+)		Phenolic	Accurate mass matched MF only	Level 3	Not captured	Not captured	0.00785854	0.115177	3.85305e-07	5.64713e-06		0.00767662	0.0100356	0.0111269	0.00985739	0.0103696	0.0108772	0.00930686	0.0087061	0.00949771	0.007672	0.0092997	0.0127059	0.0045401	0.00494356	0.00455341	0.0055538	0.00396102	0.00381039	0.00410561	0.00402034	0.00538681	0.00450898	0.0041951	0.00380436	0.00214143	0.00191702	0.00187361	0.00201336	0.00148233	0.00139795	0.00173985	0.00132273	0.00178936
Tomasz_Woznicki_ESI_POS_144	POS_144	495.076	15.2544	[H]	Myricetin Glucuronide (ESI+)		Phenolic	Accurate mass matched MF only	Level 3	Not captured	Not captured	0.24565	0.494477	0.000374086	0.00074977		0.00862967	0.00957902	0.00983712	0.00693959	0.00922269	0.00971698	0.0077198	0.00720378	0.0092411	0.00686501	0.00851985	0.00917342	0.00742057	0.0083026	0.00911572	0.00830257	0.00777229	0.0102268	0.010709	0.00896321	0.0108989	0.00839713	0.00969016	0.0101815	0.00729021	0.00670476	0.00580623	0.00641139	0.00734067	0.00662604	0.00833537	0.0067484	0.00708891
Tomasz_Woznicki_ESI_POS_145	POS_145	481.097	15.2989	[H]	Myricetin 3-O-glucoside (ESI+)	CID: 5491408	Phenolic	High confidence (RT, accurate mass and MS2 match)	Level 1	463; 319;	319 > 301, 290, 283, 273, 263, 255, 245, 165, 153, 137: 463 > 445, 427, 415, 409, 397, 385, 373, 361, 343, 331, 329, 301: 361 > 343, 331, 318, 315, 297, 287, 259, 206, 189, 179, 153	0.236382	0.494477	4.90301e-05	0.000127751		0.222525	0.217116	0.192193	0.239657	0.274075	0.231532	0.19822	0.203042	0.280203	0.22448	0.272893	0.246719	0.285544	0.334833	0.325687	0.393556	0.301193	0.340214	0.290367	0.319726	0.320296	0.365739	0.361829	0.342437	0.351636	0.307143	0.253194	0.252519	0.291109	0.224119	0.295796	0.238237	0.255217
Tomasz_Woznicki_ESI_POS_146	POS_146	627.154	15.4421	[H]	Quercetin-diglucoside (ESI+)		Phenolic	Accurate mass matched MF only	Level 3	Not captured	Not captured	0.239432	0.494477	3.85305e-07	5.64713e-06		0.0103565	0.0117686	0.0087192	0.00952101	0.0125787	0.0115835	0.0108408	0.00983966	0.0121876	0.00988791	0.0125007	0.0121151	0.0153814	0.0159926	0.015142	0.0168303	0.0131127	0.0166542	0.0140778	0.0154019	0.016032	0.0182302	0.0165563	0.0179503	0.000765807	0.00832865	0.00682418	0.00743942	0.00721262	0.00643224	0.00781465	0.00627694	0.0069688
Tomasz_Woznicki_ESI_POS_147	POS_147	305.066	15.5692	[H]	Taxifolin (ESI+)	CID: 439533	Phenolic	High confidence (RT, accurate mass and MS2 match)	Level 1	287; 277; 259; 245; 231; 195; 179; 153; 137; 123	Not captured	0.145223	0.389474	0.198814	0.235464		0.00632747	0.00663142	0.00746334	0.00639295	0.00703273	0.00701976	0.0062568	0.0065943	0.00639094	0.00628976	0.00666746	0.00707314	0.00590589	0.00694854	0.007109	0.00728381	0.00642418	0.00692483	0.00687685	0.00563322	0.00658828	0.00699478	0.00632553	0.00658925	0.00669194	0.00725578	0.00731771	0.00722539	0.00649587	0.00653021	0.00716015	0.00631172	0.00666719
Tomasz_Woznicki_ESI_POS_148	POS_148	627.136	15.6409	[H]	Quercetin caffeoyl-glucoside I (ESI+)		Phenolic	Accurate mass matched MF only	Level 3	303; 257	Not captured	0.95612	0.970607	0.000113543	0.000257253		0.000769417	0.00062315	0.000301734	0.000879655	0.000675582	0.000763111	0.000481988	0.000180265	0.000967644	0.000861409	0.00119551	0.000270081	0.00104758	0.00180564	0.00258835	0.00219117	0.00160406	0.00253682	0.00271538	0.00251494	0.0021309	0.00154345	0.00290593	0.00268434	0.00368565	0.00251642	0.00113814	0.00174934	0.00290611	0.00165749	0.00269726	0.00185567	0.00114296
Tomasz_Woznicki_ESI_POS_149	POS_149	435.128	15.8357	[H]	Chalcone glucoside; Naringenin glucoside; (ESI+)		Phenolic	Accurate mass matched MF only	Level 3	Not captured	Not captured	0.0377926	0.227314	5.20774e-07	6.39042e-06		0.00287891	0.00316778	0.00330028	0.00255292	0.0034332	0.00300312	0.00275315	0.00290554	0.00240993	0.00211628	0.00251028	0.00280968	0.00403194	0.00414297	0.00454139	0.00462041	0.00422622	0.00452228	0.00498463	0.00324784	0.00353684	0.00338344	0.00333447	0.00344745	0.00789427	0.00838795	0.00929465	0.00995123	0.0075722	0.0100451	0.00827452	0.00846297	0.00796974
Tomasz_Woznicki_ESI_POS_150	POS_150	567.098	15.8445	[H]	Myricetin-malonylglucoside (ESI+)		Phenolic	Accurate mass matched MF and MS2 fits structure, not RT matched to reference standard, bond position unknown	Level 3	549; 531; 361; 319;	319 > 301, 290, 283, 273, 263, 255, 245, 165, 153: 549 > 531, 513, 487, 469, 463, 445, 427, 409, 385, 373, 343: 361 > 343, 332, 318, 315, 305, 297, 287, 195, 179, 161, 153	0.0784831	0.304203	1.50736e-05	4.97021e-05		0.0678663	0.0641211	0.0631638	0.0608008	0.0737008	0.0733834	0.0571595	0.0546466	0.0750182	0.0619684	0.0787265	0.0701191	0.051756	0.0578045	0.0656423	0.0695636	0.0529673	0.0705421	0.0617035	0.0633652	0.0723817	0.0736482	0.0790662	0.069406	0.0509909	0.0452019	0.033594	0.0370682	0.0426865	0.0331904	0.0489635	0.0382731	0.040077
Tomasz_Woznicki_ESI_POS_151	POS_151	597.145	15.854	[H]	Quercetin 3-O-[beta-D-xylosyl-(1->2)-beta-D-glucoside] (ESI+)	CID: 5487635	Phenolic	High confidence (RT and accurate mass match, no MS2 in this study but previous MS2 match)	Level 2	Not captured	Not captured	0.0249144	0.194748	1.5288e-06	1.07016e-05		0.0056408	0.00722127	0.00587716	0.00670189	0.00875133	0.00714287	0.00628444	0.00543817	0.00728615	0.00559751	0.00625606	0.00762633	0.00719626	0.0109606	0.00917478	0.00960793	0.00965838	0.00868952	0.00850423	0.00691724	0.012578	0.0118965	0.00853657	0.00976504	0.00132332	0.00178099	0.00239641	0.00202519	0.0010239	0.00117919	0.000883619	0.00105441	0.00203328
Tomasz_Woznicki_ESI_POS_152	POS_152	611.16	15.9943	[H]	Rutin (quercetin-3-rutinoside) (ESI+)	CID: 5280805	Phenolic	High confidence - RT, accurate mass and MS2 match	Level 1	303; 465	303 > 285, 274, 257, 247, 229, 201, 165: 465 > 303, 345, 369, 399, 411, 429, 447	0.437393	0.639057	0.42632	0.460701		0.203313	0.192963	0.209362	0.13573	0.190511	0.19484	0.17339	0.153448	0.169115	0.12692	0.169699	0.181474	0.166881	0.166009	0.196176	0.181858	0.167323	0.22004	0.225273	0.172271	0.200628	0.182718	0.208567	0.204874	0.169716	0.172355	0.154535	0.16997	0.1857	0.16273	0.203909	0.17664	0.187161
Tomasz_Woznicki_ESI_POS_155	POS_155	451.123	16.2048	[H]	Eriodictyol O-glucoside (3-O, 7-O or 5-O) II or pentahydroxychalcone glucoside II (ESI+)		Phenolic	Accurate mass matched MF only	Level 3	433; 289	289 > 271, 253, 229, 222, 179, 171, 163, 153:	0.213339	0.471963	6.94907e-07	6.39042e-06		0.00700961	0.00735712	0.00519474	0.00747908	0.00888318	0.00739157	0.00765651	0.00581349	0.00859972	0.00669137	0.00621094	0.00599487	0.0246155	0.0311678	0.0242589	0.0284442	0.0235275	0.0257829	0.0271929	0.0211045	0.019932	0.0217011	0.0167805	0.0179787	0.028679	0.033004	0.0447097	0.0445576	0.0274382	0.0354381	0.0261116	0.0295773	0.0353119
Tomasz_Woznicki_ESI_POS_156	POS_156	306.097	16.2231	[NH3]	Dihydrokaempferol (ESI+)	CID: 122850	Phenolic	Accurate mass matched MF only	Level 2	Not captured	Not captured	0.841073	0.915228	0.263597	0.303752		0.00945041	0.00915081	0.0120135	0.011381	0.0109927	0.00970717	0.00993659	0.00989168	0.00828401	0.0110104	0.011282	0.0110594	0.00844621	0.0107467	0.00988755	0.0112653	0.00913621	0.0087389	0.0120336	0.00938855	0.00738905	0.0112938	0.0104276	0.0096904	0.00915694	0.0112106	0.00970278	0.0104328	0.0094851	0.0100959	0.0130674	0.0114486	0.0101193
Tomasz_Woznicki_ESI_POS_157	POS_157	611.14	16.2797	[+]	Delphinidin 3-(6-p-coumaroyl)glucoside I or Myricetin 3-(6-p-coumaroyl)glucoside I (ESI+)		Phenolic	Accurate mass matched MF only	Level 3	303; 287	303 > 285, 275, 257, 247, 229, 201: 287 > 269, 259, 258, 241, 231, 213, 185, 175, 137	0.550927	0.723766	0.00577714	0.00891276		0.0235435	0.0158668	0.00810952	0.0168737	0.0150133	0.0159702	0.0100703	0.00933032	0.0341967	0.020692	0.024456	0.0260494	0.0322506	0.0397248	0.0380373	0.0423644	0.0306809	0.04249	0.0365036	0.0445113	0.0339629	0.0368175	0.0252126	0.0260457	0.0886633	0.0714315	0.0301538	0.0385813	0.0576385	0.0277233	0.037101	0.0315979	0.02414
Tomasz_Woznicki_ESI_POS_158	POS_158	481.097	16.5288	[H]	Myricetin-galactoside II or Myricetin-Glucoside II (ESI+)		Phenolic	Accurate mass matched MF only	Level 3	Not captured	Not captured	0.0831441	0.317029	1.02608e-05	4.07823e-05		0.0121413	0.010898	0.00904244	0.0159697	0.0168827	0.0125555	0.0113463	0.0106746	0.0189803	0.0171943	0.0177839	0.0139327	0.00978165	0.0118485	0.0118684	0.0191328	0.0104741	0.010994	0.00909154	0.013388	0.0134086	0.0172256	0.0160606	0.0137796	0.00387436	0.00345221	0.00203907	0.00222169	0.00326362	0.00189371	0.0038457	0.00216475	0.00255137
Tomasz_Woznicki_ESI_POS_159	POS_159	465.102	16.6088	[H]	Quercetin 3-O-Galactoside (Hyperoside) (ESI+)	CID: 5281643	Phenolic	High confidence (RT, accurate mass and MS2 match)	Level 1	447; 303;	303 > 285, 275, 274, 257, 247, 229, 201, 165, 153, 137: 447 > 429, 411, 399, 381, 169, 327, 315	0.841073	0.915228	2.7012e-05	7.82013e-05		0.248098	0.309627	0.281623	0.226198	0.26784	0.263541	0.233871	0.233972	0.230347	0.167344	0.235554	0.285327	0.297579	0.312845	0.351652	0.30023	0.333713	0.329233	0.346181	0.223397	0.355281	0.312301	0.277385	0.310407	0.314505	0.350257	0.38098	0.3782	0.327478	0.346535	0.341881	0.334582	0.388338
Tomasz_Woznicki_ESI_POS_160	POS_160	303.086	16.7344	[H]	Trihydroxy-methoxyisoflavanone unknown (ESI+)		Phenolic	Accurate mass matched MF only	Level 3	285; 275; 274; 257; 247; 229; 165; 153; 137; 121 (note potential fragment of 465 mz)	Not captured	0.125315	0.36964	1.19063e-06	9.00656e-06		0.000715111	0.000731389	0.000690585	0.000872016	0.000867042	0.000681531	0.000768351	0.00116412	0.000607464	0.000683207	0.000503828	0.00305266	0.0019293	0.00285474	0.00225241	0.0025179	0.00205509	0.00211245	0.00261469	0.00175605	0.00163743	0.00190679	0.00142437	0.001926	0.00341673	0.00420974	0.00417312	0.00449472	0.00331571	0.00403796	0.00380932	0.00386946	0.00385244
Tomasz_Woznicki_ESI_POS_161	POS_161	611.139	16.774	[+]	Delphinidin 3-(6-p-coumaroyl)glucoside II or Myricetin 3-(6-p-coumaroyl)glucoside II (ESI+)		Phenolic	Accurate mass matched MF only	Level 3	303	303> 285, 257, 247, 229	0.925961	0.960787	2.01138e-05	6.24728e-05		0.0672343	0.0860196	0.0583175	0.10525	0.107506	0.0902064	0.0706905	0.0652915	0.118734	0.0907412	0.0963129	0.0926337	0.216272	0.246795	0.228594	0.259389	0.170291	0.249488	0.215195	0.248991	0.233169	0.238816	0.228021	0.242845	0.282134	0.230274	0.150243	0.182492	0.306052	0.131335	0.182725	0.143903	0.152413
Tomasz_Woznicki_ESI_POS_162	POS_162	291.086	16.8574	[H]	Epicatechin III; Catechin III (ESI+)		Phenolic	Accurate mass matched MF, MS2 match to MassBank, not RT matched to reference standard	Level 3	139; 123; 165	139> 111, 83, 93: 123> 95, 76, 67: 165> 147, 119, 137	0.309413	0.54846	3.85305e-07	5.64713e-06		0.00131046	0.00167452	0.000831368	0.00135746	0.00157468	0.00127837	0.00110874	0.00121356	0.00141786	0.000863787	0.00124633	0.00135795	0.00583177	0.00671619	0.00588096	0.00563658	0.00549342	0.00641072	0.00701215	0.00333361	0.00569815	0.00445884	0.00339986	0.00380435	0.0122368	0.0144331	0.0228378	0.0183997	0.0109337	0.0136387	0.00955733	0.0125297	0.0192336
Tomasz_Woznicki_ESI_POS_163	POS_163	595.165	17.0196	[H]	Kaempferol 3-O-rutinoside (ESI+)	CID: 5318767	Phenolic	High confidence (RT, accurate mass and MS2 match)	Level 1	287; 449	287 > 269, 259, 241, 231, 213, 203, 189, 185, 175, 165, 153, 137: 449 > 431, 413, 395, 383, 353, 329, 287:	0.667747	0.798911	0.716531	0.740205		0.0528834	0.0624737	0.0668641	0.0484024	0.0584096	0.0534425	0.0494311	0.0510642	0.0424016	0.0404215	0.050195	0.061432	0.0447385	0.0521114	0.0542928	0.0495527	0.0469408	0.054916	0.0755649	0.0412688	0.0556933	0.0484747	0.0480326	0.0600419	0.0444229	0.0479494	0.0477822	0.0517251	0.0458939	0.0508094	0.0546061	0.0504922	0.0531059
Tomasz_Woznicki_ESI_POS_164	POS_164	437.144	17.0464	[H]	Phlorizin (ESI+)	CID: 6072	Phenolic	Accurate mass matched MF, MS2 match to MassBank, not RT matched to reference standard	Level 2+	419; 401; 383; 341; 317; 299; 275	419 > 401, 383, 371, 365, 353, 341, 299, 287, 275: 317 > 299, 289, 211, 193, 151, 107: 383 > 365, 277, 257, 235, 217	0.00298516	0.0897751	3.85305e-07	5.64713e-06		0.0064508	0.00691857	0.00688285	0.00585387	0.00728698	0.00659644	0.00583761	0.00629944	0.0055016	0.00490542	0.00595448	0.00567398	0.00877364	0.00932787	0.00988394	0.0112494	0.00881441	0.00972661	0.00972028	0.007981	0.00791804	0.00807234	0.00852272	0.00820113	0.0121347	0.0126576	0.0123131	0.0132835	0.0119285	0.0129467	0.0124571	0.0116213	0.011714
Tomasz_Woznicki_ESI_POS_165	POS_165	625.176	17.1314	[H]	Isorhamnetin 3-O-rutinoside (ESI+)	CID: 17751019	Phenolic	High confidence (RT, accurate mass and MS2 match)	Level 1	479; 317; 302	479 > 461, 443, 413, 383, 359, 341, 329, 317: 317 > 302, 285, 274, 271, 261, 257: 302 > Not Captured	0.451639	0.639936	0.819781	0.832202		0.0591831	0.0698912	0.072449	0.025631	0.0538625	0.0578508	0.044985	0.0379772	0.0417116	0.0295759	0.0457579	0.0530022	0.0440338	0.0390661	0.0592833	0.0382118	0.0430365	0.0629503	0.0841697	0.0367037	0.0627525	0.0403006	0.0561857	0.0554967	0.0410805	0.0470165	0.0382558	0.04582	0.0525368	0.0512212	0.0657225	0.0556394	0.0503905
Tomasz_Woznicki_ESI_POS_166	POS_166	655.187	17.1694	[H]	Petunidin (feruloyl)glucoside (ESI+)		Phenolic	Accurate mass matched MF, MS2 fits structure, not confirmed RT or MS2 to reference standard	Level 3	479; 317	Not captured	0.410235	0.624676	0.443037	0.475479		0.00504612	0.00637747	0.00591929	0.0040738	0.00603068	0.00533957	0.00420714	0.00494416	0.00452862	0.00439249	0.00489472	0.00522074	0.00491931	0.00478726	0.0053009	0.00569683	0.0050475	0.00556877	0.00622333	0.00392475	0.00511649	0.00447987	0.00541557	0.00464748	0.00498228	0.00539429	0.00450125	0.00556829	0.00514703	0.0056888	0.00564893	0.00557785	0.00504709
Tomasz_Woznicki_ESI_POS_167	POS_167	305.065	17.2258	[H]	Dihydroquercetin; Pentahydroxyflavanone; Taxifolin (ESI+)		Phenolic	Accurate mass matched MF only	Level 3	Not captured	Not captured	0.0774833	0.302831	0.000143015	0.000311971		0.00134727	0.00209497	0.00224707	0.00204579	0.00217688	0.001912	0.00170265	0.00197188	0.00143722	0.00148249	0.00131656	0.00201675	0.00286349	0.00315813	0.00331194	0.00311021	0.00321627	0.0025298	0.00301011	0.00177714	0.00274195	0.00251476	0.00140406	0.0014411	0.00273109	0.00391457	0.00573646	0.00381337	0.00254033	0.00311871	0.00214033	0.00286794	0.0039457
Tomasz_Woznicki_ESI_POS_168	POS_168	551.103	17.2538	[H]	Quercetin 3-O-(6-O-malonyl-beta-D-glucoside) (ESI+)	CID: 5282159	Phenolic	Accurate mass matched MF only	Level 2	303; 533; 345;	303 > 285, 274, 257, 247, 229, 165, 153, 137: 533 > 369, 327, 411, 515: 345 > 327, 316, 302, 299, 271, 137	0.516719	0.698389	0.309413	0.349674		0.161157	0.153607	0.161849	0.0770108	0.12633	0.147398	0.124037	0.0949252	0.115772	0.0755485	0.116766	0.12912	0.106994	0.0968536	0.144364	0.101894	0.102291	0.15858	0.17137	0.0971067	0.145265	0.115615	0.145599	0.137923	0.0903872	0.0979832	0.0895183	0.101458	0.122317	0.098891	0.146785	0.1122	0.117279
Tomasz_Woznicki_ESI_POS_169	POS_169	449.107	17.3196	[2H]	Kaempferol glucoside (3-O, 4-O, 7-O) (ESI+)		Phenolic	Accurate mass matched MF, MS2 match to MassBank, not RT matched to reference standard	Level 3	287;	287> 269, 258, 231, 213, 203, 183, 165, 153, 133, 121	0.874052	0.938056	6.94907e-07	6.39042e-06		0.0167805	0.0182022	0.0184285	0.0131155	0.0160852	0.0156971	0.0151789	0.013319	0.0138562	0.0114264	0.0155295	0.0177245	0.0195962	0.0198015	0.0246089	0.020418	0.0201704	0.0242821	0.0254023	0.0161164	0.0226224	0.0207376	0.0194429	0.0213903	0.0235139	0.0265802	0.0272704	0.0283479	0.025004	0.0282096	0.0277366	0.0257688	0.0262995
Tomasz_Woznicki_ESI_POS_170	POS_170	771.104	17.3685		Unknown_771.104_MZ_17.35mins (C34H26O21) (ESI+)		Unknown	Accurate mass matched MF only	Level 4	Not captured	Not captured	0.778801	0.873822	0.0168512	0.0237334		0.00260831	0.00229857	0.00210603	0.00300654	0.00324166	0.00254082	0.00239815	0.00313316	0.00206947	0.00210814	0.00363547	0.00274663	0.00223901	0.00239609	0.00244572	0.00261298	0.00164205	0.00221428	0.00244189	0.00193939	0.00192492	0.00315224	0.00192042	0.00203145	0.0015702	0.00209065	0.0017908	0.00238294	0.00193584	0.00265802	0.00178646	0.00273604	0.00200728
Tomasz_Woznicki_ESI_POS_171	POS_171	435.092	17.422	[H]	Quercetin-xyloside (3-O or 7-O) (ESI+)		Phenolic	Accurate mass matched MF only	Level 3	303;	303 > 285, 275, 274, 257, 247, 229, 219, 201, 165, 135	0.490888	0.679135	0.487752	0.51872		0.0153377	0.0173916	0.0158035	0.0101989	0.0143578	0.0176209	0.0127933	0.0102146	0.0144684	0.00991879	0.015563	0.0142687	0.0152595	0.0134491	0.0198658	0.0135412	0.0152071	0.0191346	0.0203621	0.0104072	0.0147403	0.0145788	0.0152725	0.0140513	0.0120763	0.0112542	0.008827	0.0129123	0.0156079	0.0133125	0.0186164	0.0151331	0.015153
Tomasz_Woznicki_ESI_POS_172	POS_172	595.144	17.5028	[H]	Cyanindin coumaroyl glucoside III (ESI+)		Phenolic	Accurate mass matched MF only	Level 3	287; 213; 241;	287 > 269, 259, 241, 231, 213, 203, 189, 185, 137, : 213 > 195, 185, 171, 157, 143, 129: 449 > 287	0.78885	0.87879	5.71843e-05	0.000144191		0.0164611	0.021222	0.0156682	0.0254306	0.02702	0.0220771	0.0171569	0.0171806	0.0306041	0.0218829	0.0269781	0.0241759	0.0369962	0.0423343	0.0435922	0.050496	0.0343059	0.0462983	0.0379007	0.05503	0.0412682	0.0451116	0.0498742	0.0472925	0.0471466	0.0398846	0.030088	0.0340217	0.0401732	0.0253982	0.0340844	0.0263421	0.0279017
Tomasz_Woznicki_ESI_POS_173	POS_173	479.118	17.6602	[+] [H]	[+] Petunidin-O-glucoside; [H] Isorhamnetin-glucoside (ESI-)		Unknown	Accurate mass matched MF only	Level 3	461; 443; 425; 413; 383; 359; 317;	Not captured	0.716531	0.825684	0.0836788	0.106356		0.0183397	0.0209375	0.0198282	0.00736908	0.0177965	0.0180005	0.0123535	0.009722	0.0126022	0.00932402	0.0143774	0.0173975	0.0153358	0.0139835	0.0202515	0.0126552	0.0128478	0.0198805	0.0273996	0.0112388	0.0198319	0.0123495	0.018628	0.0175313	0.018335	0.0187598	0.0138361	0.0185849	0.0185305	0.023382	0.0256495	0.0221118	0.0187439
Tomasz_Woznicki_ESI_POS_174	POS_174	449.107	17.681	[2H]	Quercetrin (ESI+)	CID: 5280459	Phenolic	High confidence (RT, accurate mass and MS2 match)	Level 1	287;	287 > 269, 259, 258, 241, 231, 213, 165, 153, 133, 121, 111	0.716531	0.825684	0.0017761	0.00301809		0.0703606	0.111303	0.104576	0.0824161	0.0853513	0.0828649	0.070144	0.0885844	0.0816549	0.0515471	0.0685152	0.12684	0.0988122	0.109124	0.109542	0.100617	0.0990786	0.127817	0.154542	0.0683594	0.103375	0.090281	0.0654878	0.0894356	0.0980723	0.109195	0.14707	0.140951	0.130074	0.126948	0.139574	0.138782	0.139634
Tomasz_Woznicki_ESI_POS_175	POS_175	422.144	17.7771	[H]	Nigrumin coumerate (ESI+)	CID: 102372417	Phenolic	Accurate mass matched MF, MS2 fits structure, not confirmed RT or MS2 to reference standard	Level 2+	404; 302; 276; 260; 162; 147	Not captured	0.387237	0.605239	4.177e-05	0.000111943		0.0814148	0.128736	0.121245	0.114469	0.132337	0.115644	0.101921	0.120464	0.0900292	0.089263	0.103273	0.0986874	0.0951561	0.0896021	0.0978964	0.0921404	0.0879282	0.100293	0.0964572	0.0788195	0.103102	0.0932172	0.0979689	0.0901725	0.0650921	0.0669348	0.0673565	0.0692436	0.0689664	0.0711668	0.0874229	0.0711581	0.07547
Tomasz_Woznicki_ESI_POS_176	POS_176	435.128	17.8429	[H]	Tetrahydroxychalcone -O-glucoside II; butein -glucoside II; chalcone -O-glucoside II; Naringenin -O-beta-D-glucoside II; (ESI+)		Phenolic	Accurate mass matched MF only	Level 3	417; 273;	273 > 119, 147, 153, 171, 179, 231:	0.0154048	0.160552	3.85305e-07	5.64713e-06		0.0225226	0.0194693	0.0214808	0.0204344	0.0220959	0.020374	0.0211971	0.0182142	0.0187314	0.0187176	0.0191422	0.0179272	0.0488676	0.0571782	0.0513762	0.0599366	0.0450386	0.0497257	0.0602415	0.0468471	0.0355838	0.0413051	0.0396107	0.0431291	0.0841897	0.0912044	0.108851	0.112365	0.0811117	0.105606	0.0897853	0.0925265	0.0976826
Tomasz_Woznicki_ESI_POS_178	POS_178	465.102	18.0083	[2H]	Quercetin 4'-glucoside (Spiraeoside) (ESI+)	CID: 5320844	Phenolic	High confidence - RT, accurate mass matched MF to reference standard, MS2 not captured in this study but has been previously confirmed	Level 1	Not captured	Not captured	0.0296222	0.213736	9.02615e-06	3.68843e-05		0.0053431	0.0047743	0.00534461	0.0045654	0.00562738	0.0051583	0.00483118	0.00398278	0.00585615	0.00458781	0.00572634	0.00546266	0.00369853	0.00391657	0.00482867	0.00519715	0.00379701	0.00450364	0.00456124	0.00363014	0.00509301	0.00517531	0.00531864	0.00489214	0.00285548	0.00303338	0.00310592	0.00342369	0.0031687	0.00317046	0.0038451	0.00305459	0.00352046
Tomasz_Woznicki_ESI_POS_179	POS_179	290.102	18.1953	[NH3]	Trihydroxyflavanone; 6-hydroxyflavone (ESI+)		Phenolic	Accurate mass matched MF only	Level 3	177; 145; 114	177> 145: 114> 97, 96, 86, 84, 71, 69: 145> 135, 117, 89	0.88533	0.941541	0.0148235	0.0211959		0.111064	0.121046	0.129634	0.120801	0.130184	0.111442	0.113171	0.120209	0.104211	0.114544	0.124419	0.128983	0.111994	0.120237	0.116082	0.133627	0.109916	0.108159	0.122412	0.10533	0.100396	0.121777	0.119129	0.104521	0.0972064	0.107048	0.0972734	0.100351	0.104965	0.104114	0.130266	0.102568	0.105171
Tomasz_Woznicki_ESI_POS_180	POS_180	452.154	18.1955	[H]	Nigrumin ferulate (ESI+)	CID: 102372418	Phenolic	Accurate mass matched MF, MS2 fits structure, not confirmed RT or MS2 to reference standard	Level 2+	434; 339; 332; 290; 276; 258; 177	Not captured	0.835699	0.913619	0.00524752	0.00823106		0.0718116	0.0784746	0.0837362	0.0776697	0.0851957	0.0718233	0.0738542	0.0784945	0.0681035	0.0753013	0.0805514	0.0823244	0.0718028	0.0771683	0.0744328	0.0856327	0.071718	0.0684552	0.0782161	0.0666512	0.0639209	0.078023	0.0759506	0.0670156	0.0623926	0.0678767	0.0622538	0.063837	0.0669152	0.0670017	0.0833925	0.0667342	0.0671137
Tomasz_Woznicki_ESI_POS_181	POS_181	419.097	18.3028	[H]	Kaempferol arabinoside (3-O or 7-O) (ESI+)		Phenolic	Accurate mass matched MF only	Level 3	Not captured	Not captured	0.42632	0.628756	0.146157	0.178045		0.00372598	0.00383505	0.00413091	0.00212507	0.00346957	0.00335265	0.00330233	0.00246847	0.00288094	0.00237383	0.0032067	0.00371821	0.00317359	0.00254978	0.00428471	0.00322165	0.00337662	0.00421132	0.00435526	0.00241366	0.0038714	0.00322313	0.0037738	0.00371912	0.00254754	0.00300745	0.00228498	0.00284024	0.00319326	0.00332435	0.00409916	0.003365	0.00307184
Tomasz_Woznicki_ESI_POS_183	POS_183	595.129	18.6395	[H]	Kaempferol coumaroyl glucoside (3-O not defined) (ESI+)		Phenolic	Accurate mass matched MF only	Level 3	287; 347; 389; 449; 577	287 > 137, 161, 185, 189, 213, 231, 269: 347 > 332, 315, 291, 287, 286, 207, 181, 165, 153, 139: 577 > 559, 533, 455, 437, 413, 371	0.90252	0.949063	0.0755218	0.0965116		0.0113044	0.0155345	0.0138155	0.00821021	0.0145962	0.0125457	0.00856747	0.00849815	0.00935384	0.00924734	0.0108933	0.0121791	0.00958664	0.00943208	0.0122513	0.0111825	0.00946044	0.0110619	0.0140303	0.00782771	0.0118408	0.00813658	0.0126952	0.00984896	0.00797807	0.00903034	0.00775788	0.00919783	0.00823021	0.0101092	0.0108208	0.00902263	0.00875159
Tomasz_Woznicki_ESI_POS_184	POS_184	627.135	18.7111	[H]	Myricetin 3'-O-(6''-p-coumaroyl)glucoside (ESI+)	CID: 44259435	Phenolic	Accurate mass matched MF only	Level 2	609; 591; 361; 319; 309; 303; 291; 290	Not captured	0.516719	0.698389	1.45982e-05	4.97021e-05		0.0012089	0.0012556	0.000853624	0.00162648	0.00171568	0.00145131	0.00107829	0.000818676	0.00203282	0.00130782	0.00184496	0.00146788	0.00395308	0.00492273	0.00461163	0.00525783	0.00353756	0.00515348	0.00446812	0.00607052	0.00463819	0.00541076	0.00510354	0.00585934	0.008648	0.00652946	0.00419087	0.00480384	0.00586579	0.00336214	0.00488224	0.00374346	0.00387893
Tomasz_Woznicki_ESI_POS_185	POS_185	565.118	18.7664	[H]	Isorhamnetin 3-(6''-malonylglucoside) (ESI+)	CID: 44258022	Phenolic	Accurate mass matched MF only	Level 2	547; 529; 359; 317;	317 > 302, 285, 274, 261, 257: 547 > 529, 503, 485, 467, 461, 443, 425, 407, 383, 341: 359 > 344, 341, 327, 316, 313, 299, 285, 181, 151	0.338465	0.564912	0.116037	0.144354		0.0382795	0.0434096	0.0428792	0.0152296	0.0325348	0.0350005	0.0258235	0.0191422	0.0250229	0.0173101	0.0273265	0.0343347	0.0245913	0.0233425	0.0368578	0.0242457	0.0233724	0.0358883	0.0545265	0.0399439	0.0397123	0.0244902	0.0372792	0.035069	0.0194292	0.0242528	0.0194493	0.0225236	0.0277616	0.0260911	0.0365482	0.0276377	0.0261033
Tomasz_Woznicki_ESI_POS_186	POS_186	319.045	19.1574	[H]	Myricetin (ESI+)	CID: 5281672	Phenolic	High confidence (RT, accurate mass and MS2 match)	Level 1	301; 290; 283; 273; 263; 255; 245; 165; 153; 137	273 > 255, 245, 229, 227, 217, 189: 301 > 283, 273, 255, 245, 229, 217, 189: 245 > 227, 217, 203, 199, 189, 177, 153	0.230398	0.494324	0.0458063	0.0610317		0.0168858	0.0197809	0.018243	0.0186157	0.0237947	0.0214612	0.0157951	0.0158754	0.0234064	0.0151211	0.0193437	0.0233986	0.0198895	0.022065	0.0243558	0.0266735	0.0199427	0.0216856	0.0197771	0.0216661	0.0230049	0.022182	0.0207386	0.0193468	0.02952	0.0237045	0.0189686	0.0189949	0.0177754	0.0157014	0.0213877	0.0158069	0.017113
Tomasz_Woznicki_ESI_POS_187	POS_187	435.128	19.2122	[H]	Tetrahydroxychalcone -O-glucoside III; butein -glucoside III; chalcone -O-glucoside III; Naringenin -O-beta-D-glucoside III; (ESI+)		Phenolic	Accurate mass matched MF only	Level 3	417; 273;	273 > 119, 147, 153, 171, 179, 231:	0.169375	0.420301	1.45982e-05	4.97021e-05		0.0130769	0.0192439	0.0174933	0.0162547	0.0189891	0.0170064	0.0149198	0.0143064	0.0149283	0.0108679	0.013906	0.0161683	0.0261491	0.0273054	0.0278212	0.0294501	0.0264414	0.0245122	0.0294886	0.0228524	0.0243701	0.0221858	0.0167619	0.0206612	0.0219607	0.0257638	0.0340245	0.031919	0.0205367	0.0253196	0.0231265	0.0217138	0.0278345
Tomasz_Woznicki_ESI_POS_188	POS_188	465.175	19.7797		Unknown_465.175_MZ_19.78mins C23H28O10 (ESI+)		Unknown	Unknown	Level 4	447; 303;	303 > 285, 275, 257, 229, 201:	0.778801	0.873822	0.558035	0.5855		0.00562601	0.00926844	0.00805203	0.0052657	0.00983972	0.00575453	0.00639671	0.00791175	0.00642876	0.00602802	0.00669602	0.00738129	0.00770055	0.0080081	0.00625938	0.00866856	0.00640308	0.00847112	0.0059393	0.00350711	0.00771049	0.00591068	0.00616505	0.0054948	0.00692079	0.00439987	0.00443139	0.00676516	0.00757101	0.00996139	0.00690695	0.00855311	0.00592029
Tomasz_Woznicki_ESI_POS_189	POS_189	289.07	21.3788	[H]	Eriodictyol (ESI+)	CID: 440735	Phenolic	High confidence (RT, accurate mass and MS2 match)	Level 1	271; 261; 253; 247; 223; 205; 187; 179; 171; 163; 153; 145; 135; 117	163> 145, 135, 117, 107: 153> 128, 127, 125, 111, 81, 69, 67: 179> 151, 123, 111, 69	0.0755218	0.302831	0.0212252	0.0294516		0.0134583	0.0229021	0.0213343	0.0155476	0.0180576	0.0196249	0.0152444	0.0147837	0.0104387	0.00705858	0.0116513	0.0187755	0.0286689	0.0247246	0.0299065	0.0273553	0.0284346	0.0225202	0.0295539	0.0152205	0.0251377	0.019547	0.0121445	0.0141035	0.0149839	0.0204773	0.0311502	0.0238876	0.0139145	0.0161092	0.0132022	0.0156614	0.0231133
Tomasz_Woznicki_ESI_POS_190	POS_190	303.05	21.9538	[H]	Quercetin (ESI+)	CID: 5280343	Phenolic	High confidence (RT, accurate mass and MS2 match)	Level 1	285; 275; 274; 257; 247; 229; 165; 153; 137; 121; 111	257 > 229, 215, 201, 173, 161, 159: 229> 211, 201, 187, 183, 173, 161, 145: 285 > 267, 257, 241, 239, 229, 215, 213, 201, 187, 172	0.230398	0.494324	0.0283224	0.0387265		0.00562489	0.00660677	0.00713031	0.0033514	0.0073873	0.006892	0.00450221	0.0055004	0.00444528	0.00280612	0.00400802	0.00626855	0.00594407	0.00663101	0.0080072	0.00733249	0.00784956	0.00774125	0.00706686	0.00298482	0.005717	0.00593893	0.00621905	0.00476965	0.00672763	0.00771282	0.00691125	0.00630627	0.0064737	0.00692822	0.00947539	0.00686404	0.00736882
Tomasz_Woznicki_ESI_POS_191	POS_191	297.112	22.2163	[H]	4-Ethyl-7-hydroxy-3-(p-methoxyphenyl)coumarin (ESI+)	CID: 5284654	Phenolic	Accurate mass matched MF only	Level 2	279; 269; 253; 251; 203; 175; 159	269> 251, 240, 233, 175, 163, 147, 137, 121, 107: 251> 236, 233, 223, 218, 210, 205, 195, 181, 157, 129, 107: 203> 185, 175, 159, 157, 147, 144, 133, 131, 121:	0.925961	0.960787	0.00970984	0.0144111		0.0129077	0.0142148	0.015922	0.0064457	0.0111879	0.0153015	0.00755653	0.00948009	0.00934734	0.00912656	0.00712005	0.00905246	0.00932084	0.010664	0.0111801	0.0150098	0.0109434	0.0147724	0.0129021	0.00667216	0.0112355	0.0111549	0.00868586	0.00781667	0.0137754	0.0153463	0.0105449	0.0115604	0.0164913	0.0125364	0.0153454	0.0168421	0.0197789
Tomasz_Woznicki_ESI_POS_192	POS_192	357.133	22.3856	[H]	Piperitol; Kievitone (ESI+)		Phenolic	Accurate mass matched MF only	Level 3	339; 329; 311; 281; 233; 205; 189	Not captured	0.297739	0.541238	0.041607	0.0557534		0.00641935	0.00574683	0.00823008	0.00306058	0.00645275	0.0061361	0.00392035	0.00410891	0.00773574	0.00364806	0.00493503	0.00421128	0.00472512	0.00655655	0.0048191	0.00701759	0.00525264	0.00806179	0.00805181	0.00350205	0.006518	0.00777757	0.00402918	0.00518485	0.00652511	0.00585725	0.00547413	0.00692866	0.00794423	0.0076683	0.00711911	0.00957393	0.00951301
Tomasz_Woznicki_ESI_POS_193	POS_193	273.076	23.6097	[H]	Hydroxyisoflavanone I; trihydroxyflavanone I; butein I; naringenin I; (ESI+)		Phenolic	Accurate mass matched MF only	Level 3	231; 207; 189; 179; 171; 153; 147; 119	153> 129, 127, 107, 97, 85, 69, 67: 147>119, 91: 171>153	0.115296	0.362541	1.31751e-05	4.75318e-05		0.00459854	0.00713871	0.00805468	0.00479894	0.00582693	0.00553122	0.00411445	0.00463216	0.00259241	0.00247598	0.00377424	0.0055506	0.0121159	0.00980482	0.0121714	0.0131172	0.0106197	0.010159	0.0140716	0.0068096	0.00961929	0.00765376	0.00572709	0.00694067	0.00877676	0.0116976	0.0178301	0.0138757	0.00810305	0.00962991	0.00898558	0.008827	0.0137403
Tomasz_Woznicki_ESI_POS_194	POS_194	273.076	23.9911	[H]	Hydroxyisoflavanone II; trihydroxyflavanone II; butein II; naringenin II; (ESI+)		Phenolic	Accurate mass matched MF only	Level 3	231; 207; 189; 179; 171; 153; 147; 119	Not captured	0.735141	0.838884	0.00686878	0.0104933		0.00242989	0.00761964	0.00356101	0.00150922	0.00328317	0.0113438	0.00205357	0.00238568	0.00147414	0.00127278	0.00171992	0.00248157	0.00812501	0.00448541	0.00664978	0.00542107	0.00477115	0.00443887	0.00562179	0.00289042	0.00326485	0.0031537	0.00387836	0.00697551	0.00408331	0.00468967	0.00632003	0.00562515	0.00473668	0.00654002	0.00443493	0.00430169	0.00645369
Tomasz_Woznicki_ESI_POS_195	POS_195	287.055	24.7608	[H]	Kaempferol (ESI+)	CID: 5280863	Phenolic	High confidence (RT and accurate mass match. Although MS2 not captured here, Kaempferol has previously been RT and MS2 matched to standard)	Level 1	Not captured	Not captured	0.0755218	0.302831	0.000465184	0.000890496		0.00125213	0.00137244	0.00170137	0.00106142	0.00373514	0.00143839	0.000954915	0.00159666	0.000851137	0.000626855	0.000687497	0.00184431	0.00138012	0.00199912	0.00173055	0.00220433	0.00252376	0.00150572	0.00149671	0.000628689	0.00137212	0.00125561	0.00121787	0.000665382	0.00242351	0.00277839	0.00237573	0.00222402	0.00168972	0.002215	0.00209844	0.0019771	0.00209018
Tomasz_Woznicki_ESI_POS_196	POS_196	287.091	27.4123	[H]	Trihydroxy-formyldihydrochalcone unknown I; Dihydroxy-methoxyisoflavanone unknown I (ESI+)		Phenolic	Accurate mass matched MF only	Level 3	269; 259; 245; 241; 193; 189; 185; 167; 147; 119	167> 145, 139, 83, 67: 147> 119, 91:	0.490888	0.679135	0.284674	0.325639		0.00389064	0.0059487	0.00434882	0.0052664	0.00499149	0.00338236	0.00549953	0.00690351	0.00548229	0.00579721	0.00471161	0.00902875	0.00763664	0.00773371	0.00423097	0.0121258	0.0048795	0.00826735	0.00413797	0.00642578	0.00521852	0.00830142	0.00627521	0.0035467	0.00598979	0.00315851	0.00495598	0.00434634	0.004949	0.00531738	0.00422938	0.00397038	0.00553404
Tomasz_Woznicki_ESI_POS_197	POS_197	387.18	27.5983	[H]	Eudesmin (ESI+)	CID: 73117	Phenolic	Accurate mass matched MF only	Level 2	369; 341; 281; 265; 262; 245; 233; 203; 173; 145; 137; 127; 119	Not captured	0.88533	0.941541	0.230398	0.269468		0.0133863	0.0047288	0.00495505	0.00520072	0.00601531	0.00506745	0.00441979	0.00483504	0.00505354	0.00477595	0.00390911	0.0037794	0.00391198	0.00374417	0.00499181	0.00546267	0.00345691	0.00457845	0.00527897	0.00462622	0.00440239	0.00346758	0.00383434	0.00402514	0.00477187	0.00414219	0.00472191	0.00440317	0.00388639	0.00337662	0.00540545	0.00471805	0.00844833
Tomasz_Woznicki_ESI_POS_199	POS_199	285.076	27.8614	[H]	Isoflavone unknown I (ESI+)		Phenolic	Accurate mass matched MF only	Level 3	270; 242; 225; 167; 145	270> 242, 214: 242> 224, 213, 197, 196, 187, 185, 168, 160, 153, 124: 167> 111, 107, 67	0.716531	0.825684	0.0119206	0.0174167		0.0141895	0.0181473	0.0156957	0.0141699	0.0196128	0.0172935	0.0180923	0.0146891	0.012818	0.0155009	0.0156722	0.0186564	0.0202007	0.0221546	0.0190094	0.0293622	0.0167843	0.0271405	0.0190264	0.0159432	0.0156513	0.0269349	0.0237639	0.0175922	0.0213852	0.0173655	0.0154825	0.0180698	0.0187673	0.02336	0.0184565	0.0179507	0.0237161
Tomasz_Woznicki_ESI_NEG_001	NEG_001	391.032	2.13696		Unknown_391.03_MZ_2.1mins (ESI-)		Unknown	Unknown	Level 4	373; 301; 287; 259; 217; 191; 173; 155; 129; 111	373> 355, 329, 301, 283, 257, 217, 199, 173, 171, 155: 217> 155, 111	0.119816	0.362541	0.000329073	0.000676909		0.0537204	0.0551152	0.0433009	0.0591707	0.0620204	0.0568209	0.0650665	0.0655757	0.0564827	0.055533	0.0552743	0.0546451	0.0518551	0.0516179	0.0610558	0.0700924	0.074552	0.0676615	0.049925	0.0460282	0.0586001	0.0686866	0.0670897	0.051773	0.0671926	0.0763546	0.0623148	0.0730388	0.0828463	0.0657997	0.0710305	0.0852122	0.0705098
Tomasz_Woznicki_ESI_NEG_002	NEG_002	498.103	2.14499	[HCOONa]	Zeatin riboside monophosphate (ESI-)	CID: 23724752	Purine ribonucleoside monophosphate	Accurate mass matched MF only	Level 2	Not captured	Not captured	0.153847	0.396822	3.7218e-05	0.000100897		0.00487301	0.00464173	0.0047001	0.00566234	0.00539142	0.00545876	0.00721142	0.004156	0.00625957	0.00608384	0.00622666	0.00450136	0.00406051	0.00423698	0.00369439	0.00498015	0.00471887	0.00492664	0.00502411	0.00633131	0.00601118	0.00560687	0.00618772	0.00612114	0.00354969	0.00379275	0.00336722	0.00354411	0.00430346	0.00303482	0.00430084	0.00304802	0.00378346
Tomasz_Woznicki_ESI_NEG_003	NEG_003	545.098	2.16222	[H]	Pectate I (ESI-)	CID: 11883891	Organic acid	Accurate mass matched MF only	Level 2	527; 525; 485; 371; 353; 346; 190; 173	Not captured	0.334154	0.564912	0.00376001	0.0060392		0.0642876	0.0619856	0.0605841	0.0486765	0.0687892	0.0661398	0.0507484	0.0783868	0.0488465	0.0453771	0.0489057	0.0660404	0.0707758	0.069348	0.0782728	0.0749561	0.0704502	0.0753439	0.0611558	0.0494644	0.0604746	0.0576553	0.0591922	0.0531002	0.0647378	0.0742598	0.0748759	0.075271	0.0719544	0.0759255	0.0624423	0.0770144	0.0790485
Tomasz_Woznicki_ESI_NEG_004	NEG_004	191.019	2.33691	[H]	Citrate and/or Isocitrate (ESI-)		Organic acid	Accurate mass matched MF and MS2 matched (MassBank), not RT matched to reference standard	Level 3	111; 173; 129	111> 67, 85, 65: 173> 85, 111, 129: 129> 101, 85	0.874052	0.938056	0.00167654	0.00290146		3.10684	2.80476	3.02576	3.02284	2.99555	2.95466	3.06311	3.11196	3.08825	2.95539	1.98154	2.85211	2.95347	3.28322	3.04615	2.18785	3.02515	2.0187	3.02841	3.23947	2.88788	3.08243	3.06075	2.97771	3.37963	3.12881	3.26723	3.25965	2.28307	3.45472	3.18053	3.18314	3.20175
Tomasz_Woznicki_ESI_NEG_006	NEG_006	545.098	2.46099	[H]	Pectate II (ESI-)	CID: 11883891	Organic acid	Accurate mass matched MF only	Level 2	Not captured	Not captured	0.313406	0.54846	0.00916551	0.0136899		0.0256269	0.0265846	0.0236877	0.020179	0.030132	0.0267186	0.021075	0.031152	0.0205623	0.018314	0.020329	0.0280569	0.0288854	0.028545	0.0331519	0.0311285	0.0282626	0.0315045	0.0245336	0.02102	0.0240722	0.0230438	0.0243609	0.0216608	0.028009	0.0300054	0.0305992	0.0326673	0.028928	0.0309507	0.0242719	0.0302367	0.0320955
Tomasz_Woznicki_ESI_NEG_007	NEG_007	353.072	2.48605		Unknown_353.07_MZ_2.5mins (ESI-)		Unknown	Unknown	Level 4	Not captured	Not captured	0.437393	0.639057	0.000129904	0.000290118		0.0225398	0.0235335	0.0210374	0.015878	0.0282933	0.0230241	0.0168379	0.0289061	0.0151117	0.0145594	0.0162496	0.0262377	0.0283621	0.0285104	0.0336358	0.0298973	0.0268625	0.0317752	0.0218069	0.0170999	0.0228039	0.0216251	0.0207191	0.0173722	0.030188	0.0303637	0.0328479	0.0340676	0.0309108	0.0357809	0.0231366	0.0327025	0.0381767
Tomasz_Woznicki_ESI_NEG_008	NEG_008	179.056	2.71294	[H]	Deoxy-gluconate; Deoxyarabinohexonic acid; Aldohexose; myo/muco/scillo/allo-inositol; Allose; Galactose; Glucose; Mannose; Sorbopyranose; Fructose; Altrose; Fuconate; Idose; Sorbose; Tagatose; Ketose; L-Rhamnonate; (ESI-)		Saccharides	Accurate mass matched MF only	Level 3	Not captured	Not captured	0.0435165	0.242967	5.0627e-05	0.000131183		0.00436695	0.00444266	0.00388344	0.00421631	0.00421128	0.00463337	0.00438333	0.00418309	0.00406085	0.00479369	0.0036901	0.00374909	0.00372578	0.00360754	0.00381745	0.00415329	0.00413566	0.00423975	0.00424686	0.00376687	0.00375605	0.00391256	0.00402015	0.00433242	0.00332457	0.00378553	0.00356777	0.00362604	0.00396954	0.00378115	0.00371964	0.00371273	0.00343037
Tomasz_Woznicki_ESI_NEG_009	NEG_009	545.099	2.74873	[H]	Pectate III (ESI-)	CID: 11883891	Organic acid	Accurate mass matched MF only	Level 2	527; 429	Not captured	0.275695	0.531658	0.00545328	0.00846883		0.00694427	0.00711525	0.00649227	0.00655077	0.00955543	0.00767285	0.00588913	0.00925174	0.00560421	0.0056828	0.00596904	0.00814655	0.00918857	0.00964616	0.0110594	0.00984678	0.00882598	0.00907766	0.00760296	0.00657472	0.00743482	0.00781684	0.00685057	0.00665425	0.00901364	0.00979378	0.0104448	0.0102713	0.00860647	0.0106555	0.00700169	0.00934018	0.00998941
Tomasz_Woznicki_ESI_NEG_010	NEG_010	243.062	2.80175	[H]	Pseudouridine and/or Uridine (ESI-)		Pyrimidine	Accurate mass matched MF only	Level 3	Not captured	Not captured	0.142457	0.389474	0.735141	0.754445		0.00174732	0.00207705	0.00196329	0.000782502	0.00217023	0.00192625	0.00113461	0.00217991	0.00079987	0.000662113	0.000785238	0.00173451	0.00195419	0.00150522	0.00198223	0.00186633	0.00219159	0.00177463	0.00144561	0.000839972	0.00161228	0.00119076	0.00141957	0.000938797	0.00160967	0.00186458	0.0020148	0.00160511	0.00169011	0.00186312	0.00167227	0.00185455	0.00199481
Tomasz_Woznicki_ESI_NEG_011	NEG_011	320.098	2.8794	[HCOOH]	Sarmentosin (ESI-)	CID: 5281123	Organic acid	Accurate mass matched MF only	Level 2	302; 273; 256; 255; 244; 161; 112; 94	256> 220, 196, 169, 166, 160, 154, 138, 136, 127, 124, 118, 110, 109, 99, 97, 94: 94> 67, 66: 302> 256, 240, 161	0.0153064	0.160552	0.193781	0.230668		0.289572	0.256634	0.298305	0.224853	0.262377	0.254074	0.273961	0.257716	0.242005	0.209989	0.228503	0.240135	0.246678	0.23082	0.235429	0.245272	0.252922	0.248326	0.253548	0.221276	0.242263	0.223092	0.250134	0.223952	0.23493	0.248148	0.249154	0.244593	0.235696	0.255625	0.248141	0.273524	0.243004
Tomasz_Woznicki_ESI_NEG_012	NEG_012	147.03	2.88993	[H] or [HCOOH]	[H] Methylmalate; dehydro-deoxy-D-pentonate/xylonate/arabinonate; Hydroxyglutarate; methyl-D-malate; Citramalate;; [HCOOH] 2-Methyl-3-oxopropanoate;2-Oxobutanoate;4-Hydroxycrotonic acid;Acetoacetate;methyl pyruvate (ESI-)		Organic acid	Accurate mass matched MF only	Level 3	Not captured	Not captured	0.000383802	0.0450007	3.85305e-07	5.64713e-06		0.0109159	0.0108869	0.011973	0.00932893	0.0112145	0.0129259	0.0142643	0.0117575	0.0111588	0.0100435	0.00949032	0.00894615	0.00847728	0.00774466	0.0078859	0.00917955	0.009483	0.00861199	0.00850683	0.00836653	0.00837072	0.00686255	0.00798788	0.00647059	0.00523614	0.00479679	0.0047799	0.00510935	0.00575074	0.00558035	0.00599023	0.0050471	0.00468322
Tomasz_Woznicki_ESI_NEG_013	NEG_013	647.203	2.89408	[H]	Cyclomaltodextrin I (ESI-)	CID: 101432358	Saccharides	Accurate mass matched MF only	Level 2	Not captured	Not captured	0.558035	0.724982	0.230398	0.269468		0.01344	0.011524	0.01184	0.00607301	0.00722657	0.00734525	0.00916861	0.00638716	0.0119501	0.005347	0.00639481	0.00546367	0.00573791	0.00609318	0.0046999	0.00534111	0.0058233	0.00745645	0.0112073	0.00627009	0.0104061	0.00560412	0.0085784	0.00623753	0.00917217	0.0052204	0.00646136	0.0108706	0.00895445	0.011253	0.00717049	0.00847533	0.0102019
Tomasz_Woznicki_ESI_NEG_014	NEG_014	117.019	2.93263	[H]	Succinate; Methyl oxalate; Methylmalonate; (ESI-)		Organic acid	Accurate mass matched MF only	Level 3	Not captured	Not captured	0.0345487	0.224828	3.65567e-06	1.94831e-05		0.0243587	0.0244605	0.0239868	0.0202016	0.0240802	0.0262805	0.0256997	0.027752	0.0260225	0.0229029	0.0223103	0.0219616	0.0166888	0.0149789	0.015248	0.0172465	0.0181113	0.0168665	0.0160605	0.015918	0.0178115	0.0158588	0.0197096	0.0153679	0.0159021	0.0138168	0.0144483	0.0130302	0.0171101	0.0136224	0.0190486	0.0127256	0.0116755
Tomasz_Woznicki_ESI_NEG_015	NEG_015	133.051	3.10103	[H] or [HCOOH]	[H] 1-deoxy-D-xylulose I; 2,3-Dihydroxy-3-methylbutanoate I; 2,3-Dihydroxyvaleric acid I; 2-Deoxy-alpha-D-ribopyranose I; 2-Deoxy-L-arabinose I; Deoxyribose I;; [HCOOH] 2-Methylpropanoate I; Acetic ester I; Butanoic acid I (ESI-)		Various	Accurate mass matched MF only	Level 3	Not captured	Not captured	0.0831441	0.317029	0.00105674	0.00191356		0.0184711	0.017259	0.0190569	0.0177494	0.0174913	0.0205204	0.0204805	0.0202546	0.0205763	0.0177619	0.0182594	0.0188517	0.0155017	0.0165432	0.0156355	0.0166522	0.0182218	0.0182848	0.016535	0.0147312	0.0177335	0.0168058	0.0183128	0.0169011	0.0204102	0.0166753	0.0156198	0.0156987	0.0185042	0.0168348	0.0195896	0.018698	0.014852
Tomasz_Woznicki_ESI_NEG_016	NEG_016	610.18	3.12827	[HCOOH]	Met-Trp-Asp-Asp (or alternative tetrapeptide with molecular formula of C24H31N5O9S) (ESI-)		Peptide	Accurate mass matched MF only	Level 3	Not captured	Not captured	0.00695741	0.115177	6.62686e-05	0.000160206		0.00329432	0.00368524	0.00389806	0.0036474	0.00404614	0.00384429	0.00380569	0.0039929	0.00302903	0.00314917	0.00358301	0.00358637	0.00251686	0.00295416	0.00290239	0.00328407	0.00310105	0.0029238	0.00324588	0.00222086	0.0033102	0.00267615	0.00271787	0.00258417	0.00315414	0.00316706	0.00290723	0.00264252	0.00322656	0.00315666	0.00371278	0.00322692	0.00247005
Tomasz_Woznicki_ESI_NEG_020	NEG_020	331.067	3.4709	[H]	Galloyl Glucose I (1-O 6-O) (ESI-)		Phenolic	Accurate mass matched MF only	Level 3	Not captured	Not captured	0.69393	0.811604	2.42547e-06	1.49677e-05		0.00581776	0.0052164	0.00567498	0.00651919	0.00432949	0.00598618	0.00598356	0.00610447	0.00687698	0.00674157	0.00741297	0.00576066	0.00787561	0.00904086	0.00951052	0.00961876	0.00899241	0.00913719	0.0102325	0.00923805	0.00892864	0.0101042	0.00871898	0.00944947	0.00940052	0.00916431	0.00829864	0.00802912	0.0074438	0.00702735	0.00851059	0.00838953	0.00834664
Tomasz_Woznicki_ESI_NEG_021	NEG_021	291.035	3.48318		Unknown_291.035_MZ_3.5mins (ESI-)		Unknown	Unknown	Level 4	Not captured	Not captured	0.124514	0.36964	1.08702e-05	4.28413e-05		0.0252377	0.0291303	0.0373335	0.0206833	0.0314385	0.0284256	0.0243133	0.0450249	0.0168827	0.0182661	0.0225618	0.0296155	0.03157	0.025423	0.0263418	0.0222278	0.0236186	0.023043	0.0227713	0.0171955	0.0204057	0.0168346	0.0181918	0.015375	0.0157778	0.0137488	0.012055	0.0129777	0.0141647	0.0163374	0.0132985	0.016875	0.0158032
Tomasz_Woznicki_ESI_NEG_022	NEG_022	115.004	3.5132	[H] or [HCOOH]	[H] Formylpyruvate; Fumarate; Maleic acid;; [HCOOH] Propynoate;; (ESI-)		Organic acid	Accurate mass matched MF only	Level 3	Not captured	Not captured	0.179434	0.42936	2.99685e-06	1.68566e-05		0.00432531	0.0046808	0.00489007	0.00913044	0.00460047	0.00462923	0.00444198	0.00535501	0.00809331	0.0078587	0.00406968	0.00437034	0.00426571	0.00786386	0.00793992	0.00411292	0.0041458	0.00366416	0.00367636	0.00367249	0.00370619	0.00362023	0.00297111	0.00674892	0.00292492	0.0026232	0.00245155	0.00230016	0.0028557	0.00303832	0.00262047	0.00283877	0.00225742
Tomasz_Woznicki_ESI_NEG_023	NEG_023	203.019	3.52244	[H] or [HCOOH] or [HCOONa]	[H] Oxaloglutarate [HCOO_Na] Hypoxanthine;; [HCOOH] Hydroxymuconate; Maleylacetate; oxo-hexenedioate; Methylene-oxoglutarate (ESI-)		Organic acid	Accurate mass matched MF only	Level 3	Not captured	Not captured	0.90252	0.949063	0.00383302	0.00611458		0.022047	0.0199343	0.0237678	0.0229106	0.022205	0.0214039	0.0225445	0.0230547	0.0197066	0.0231681	0.0247466	0.0216041	0.0219955	0.0177437	0.0207899	0.0217116	0.0202748	0.0193382	0.0207402	0.0185012	0.020027	0.0189452	0.0198121	0.0192794	0.0202081	0.0193601	0.0187418	0.019493	0.0176243	0.0220261	0.0203254	0.0245462	0.0208393
Tomasz_Woznicki_ESI_NEG_025	NEG_025	133.014	3.66798	[H] or [HCOOH]	Dehydro-threonate II; Malate II (ESI-)		Organic acid	Accurate mass matched MF only	Level 3	Not captured	Not captured	0.42632	0.628756	1.51706e-05	4.97021e-05		0.0230667	0.0266706	0.0265882	0.0222226	0.0281482	0.0263772	0.0230907	0.0294297	0.021125	0.0186694	0.022279	0.0259724	0.0239004	0.0224915	0.0263002	0.0224358	0.022301	0.0210973	0.0268687	0.0207692	0.0199071	0.0236597	0.0190287	0.016799	0.0137704	0.0131765	0.012557	0.0142359	0.0145217	0.0141375	0.0144089	0.0135632	0.0170721
Tomasz_Woznicki_ESI_NEG_026	NEG_026	307.03	3.67285		Unknown_307.03_MZ_3.7mins (ESI-)		Unknown	Unknown	Level 4	Not captured	Not captured	0.231879	0.494324	0.00105674	0.00191356		0.0184196	0.0216978	0.0220908	0.0188886	0.0251223	0.021183	0.0181565	0.0264708	0.0152864	0.0144555	0.0169255	0.0235584	0.0209466	0.0214243	0.0212589	0.0184477	0.020559	0.0191181	0.0191211	0.0200384	0.0178238	0.0173367	0.0150189	0.0138611	0.0138185	0.0132333	0.013002	0.0126233	0.0150178	0.01528	0.0122635	0.014587	0.0165702
Tomasz_Woznicki_ESI_NEG_028	NEG_028	331.067	4.16587	[H]	Galloyl Glucose II (1-O 6-O) (ESI-)		Phenolic	Accurate mass matched MF and MS2 fits structure, not RT matched to reference standard	Level 3	313; 271; 223; 211; 205; 193; 175; 169; 151; 125	193 > 175, 149, 125: 169> 151, 125, 107: 151> 123, 107, 83, 65	0.139743	0.389474	1.20443e-05	4.49878e-05		0.026895	0.0232621	0.0250668	0.0257006	0.0296834	0.0246087	0.0264459	0.025819	0.0268172	0.0260728	0.0309028	0.0274143	0.0329027	0.035771	0.035311	0.0374584	0.0333539	0.0348156	0.0398411	0.0351018	0.0361591	0.0365602	0.0360597	0.0365663	0.0359688	0.0380801	0.0342798	0.0333895	0.0299992	0.0289619	0.0326747	0.0337218	0.0318089
Tomasz_Woznicki_ESI_NEG_029	NEG_029	839.229	4.42606		Unknown_839.229_MZ_4.4mins (ESI-)		Unknown	Unknown	Level 4	Not captured	Not captured	0.365529	0.599081	0.000121059	0.000271659		0.0186524	0.0162672	0.0181993	0.019556	0.021904	0.0170745	0.0188226	0.0182387	0.0186065	0.019489	0.0181165	0.0166449	0.0171517	0.0185009	0.019782	0.0182549	0.0189617	0.018586	0.0187398	0.0189215	0.0205309	0.020185	0.0191774	0.0166205	0.0232524	0.0190132	0.023117	0.0199599	0.0196792	0.0259582	0.0209117	0.0209729	0.0219396
Tomasz_Woznicki_ESI_NEG_030	NEG_030	647.203	4.43306	[H]	Cyclomaltodextrin II (ESI-)	CID: 101432358	saccharides	Accurate mass matched MF only	Level 2	629; 615; 605; 587; 573; 555; 529; 415; 397; 379; 283; 265	615> 573, 555, 529, 511, 493, 397, 317, 265: 605> 587, 573, 415, 397, 317, 283, 265, 221: 587> 569, 555, 379, 283, 265:	0.20529	0.465125	0.0514087	0.0673482		0.0648093	0.0627417	0.0641396	0.0566848	0.0781231	0.0605408	0.0619729	0.0664054	0.0682342	0.0599149	0.0641532	0.0597327	0.0558648	0.0527699	0.0600795	0.0588298	0.0602881	0.0624613	0.0610038	0.054426	0.0621595	0.0552157	0.0608325	0.0529204	0.0599876	0.0584319	0.0579169	0.0579838	0.0546468	0.0630712	0.0663813	0.0566065	0.0606659
Tomasz_Woznicki_ESI_NEG_031	NEG_031	329.087	5.00133		Unknown_329.087_MZ_5.0mins (ESI-)		Unknown	Unknown	Level 4	285; 165; 161; 159; 123; 113; 101	161> 113, 101, 71: 123> 108: 285> 161, 159	0.334154	0.564912	3.85305e-07	5.64713e-06		0.0212016	0.0212257	0.0198512	0.0191744	0.0212363	0.0200318	0.0195211	0.0192138	0.0215709	0.0210182	0.0211639	0.0177558	0.0289455	0.0359139	0.034981	0.0310541	0.0321821	0.0345913	0.042242	0.0281902	0.0343342	0.0303125	0.0302753	0.0315827	0.0701401	0.0761511	0.0770774	0.0718169	0.0746422	0.0739725	0.0752649	0.0742751	0.0659587
Tomasz_Woznicki_ESI_NEG_034	NEG_034	143.035	5.66259	[H]	Dimethylmaleate; Methylglutaconic acid; Hexenedioic acid (ESI-)		Organic acid	Accurate mass matched MF only	Level 3	Not captured	Not captured	0.66348	0.798911	0.00492169	0.00774589		0.00304139	0.00286155	0.00258543	0.00240035	0.00252732	0.00287374	0.00341875	0.00251342	0.00273411	0.0026952	0.00233262	0.00257385	0.00246991	0.00277833	0.00326749	0.00211504	0.00281668	0.00219205	0.00266795	0.0031789	0.00325947	0.00294088	0.00281742	0.00221537	0.00353443	0.00314979	0.00275246	0.00280761	0.00363028	0.00366205	0.00320459	0.00297248	0.00301606
Tomasz_Woznicki_ESI_NEG_035	NEG_035	641.171	6.00874		Unknown_641.17_MZ_6mins (likely MF C28H34O17) (ESI-)		Unknown	Unknown	Level 4	623; 611; 515; 497; 485; 315; 297; 285	515> 497, 485, 249, 231, 207, 189: 611> 567, 485, 285, 241: 297> 269, 253, 225, 211, 187:	0.0212252	0.184345	0.000362286	0.00073555		0.00667993	0.00696249	0.00862305	0.00792973	0.0101267	0.00953003	0.00928098	0.00749532	0.00943693	0.00929399	0.0119008	0.0075354	0.00813298	0.00804723	0.00797494	0.00907848	0.00852864	0.00819549	0.0088493	0.00853598	0.00610048	0.00586733	0.00708671	0.00700915	0.00814464	0.00705403	0.0035559	0.00380288	0.00534848	0.0038967	0.00555801	0.0047721	0.00224879
Tomasz_Woznicki_ESI_NEG_038	NEG_038	345.082	6.51863		Unknown_345.08_MZ_6.5mins (ESI-)		Unknown	Unknown	Level 4	285; 267; 207; 193;183; 163; 139	139> 97, 95, 71: 163> 148, 135, 119, 91, 77: 207> 163	0.925961	0.960787	0.00983513	0.014551		0.040874	0.0405494	0.0416757	0.037242	0.0423052	0.0413387	0.0415091	0.035639	0.0395426	0.0336473	0.0398218	0.0374414	0.0505614	0.0490962	0.0521926	0.0375523	0.0380523	0.0571121	0.0503654	0.0387471	0.062837	0.0504888	0.0424569	0.0467801	0.0419332	0.0393504	0.0395156	0.0443175	0.0386682	0.046557	0.0379291	0.0382502	0.0464007
Tomasz_Woznicki_ESI_NEG_040	NEG_040	609.124	6.87183	[H]	Gallocatechin-epigallocatechin I (ESI-)		Phenolic	Accurate mass matched MF and MS2 fits structure, not RT matched to reference standard	Level 3	591; 483; 441; 423; 305	423> 405, 297, 283, 269, 255, 243: 441> 423, 315, 273: 305> 287, 261, 247, 221, 219, 179, 165, 137, 125	0.379861	0.605239	0.00114124	0.00203514		0.0109334	0.00899991	0.0102278	0.0113514	0.0109849	0.00910233	0.012499	0.00943155	0.00940592	0.011932	0.0108538	0.00872562	0.00901108	0.00930454	0.00967333	0.0111862	0.00949245	0.0094149	0.011166	0.00995821	0.0105978	0.0103679	0.0105004	0.0100391	0.0130124	0.011435	0.00967567	0.012506	0.0116329	0.013292	0.013561	0.0131146	0.0105172
Tomasz_Woznicki_ESI_NEG_041	NEG_041	306.119	6.88018	[HCOOH]	Heterodendrin I; Lotaustralin I; Mycosporine I (ESI-)		Phenolic	Accurate mass matched MF only	Level 3	179; 161; 143; 131; 119; 113; 101	179> 161, 143, 89: 143> 125, 115, 87, 85, 71:	0.0769882	0.302831	0.387237	0.422359		0.0496842	0.0462193	0.0525296	0.041863	0.0459109	0.0476287	0.0525366	0.0468025	0.0436837	0.0393137	0.0427962	0.0429457	0.0442069	0.0428907	0.0476864	0.0429586	0.0454011	0.0448358	0.0469074	0.0412546	0.0459539	0.0447454	0.0448877	0.0399098	0.0443814	0.0452461	0.0467655	0.0443714	0.0441547	0.0484835	0.0466249	0.0489686	0.0460528
Tomasz_Woznicki_ESI_NEG_042	NEG_042	331.067	6.94022	[H]	Galloyl Glucose III (1-O 6-O) (ESI-)		Phenolic	Accurate mass matched MF only	Level 3	Not captured	Not captured	0.134471	0.3893	0.000465184	0.000890496		0.0388326	0.0305248	0.0264355	0.0261055	0.0334943	0.0286992	0.0313643	0.0318466	0.0304428	0.0255458	0.0343542	0.0239033	0.0382733	0.0287547	0.0311892	0.0301611	0.0373719	0.035461	0.0282871	0.0300665	0.0310405	0.0294905	0.042748	0.0267008	0.0391791	0.0395908	0.0345922	0.0357337	0.0570129	0.0454535	0.0533635	0.0389449	0.0424567
Tomasz_Woznicki_ESI_NEG_043	NEG_043	477.067	7.14939	[H]	Methoxy-indolylmethyl-glucosinolate; Methoxyglucobrassicin; Neoglucobrassicin (ESI-)		Glucosinolate	Accurate mass matched MF only	Level 3	Not captured	Not captured	0.0249144	0.194748	3.85305e-07	5.64713e-06		0.00258773	0.00345754	0.00324049	0.00307136	0.00324685	0.00359293	0.00281927	0.00303693	0.00258576	0.00297609	0.00304613	0.00400101	0.00185502	0.00195825	0.00247437	0.00216468	0.00163175	0.00122173	0.00188645	0.00178503	0.00246075	0.0020607	0.00133224	0.00169683	0.00115467	0.000876081	0.00101968	0.00115968	0.000659767	0.000768084	0.000742782	0.000833269	0.000984188
Tomasz_Woznicki_ESI_NEG_044	NEG_044	641.171	7.32234	[HCOOH]	Butrin; Eriocitrin; flavonol-3-O-L-rhamnosylglucoside; Isobutrin; Neoeriocitrin;; (ESI-)		Phenolic	Accurate mass matched MF only	Level 3	623; 611; 515; 497; 485; 315; 297; 285	611> 593, 567, 485, 285: 515> 497, 485, 479, 249, 231, 207, 189, 177: 315> 300, 297, 285, 271, 253, 229, 199, 189, 137	0.0494689	0.253806	0.000453408	0.000875096		0.0179589	0.0169158	0.0181642	0.0202388	0.0204706	0.0236212	0.0236689	0.018546	0.02518	0.024673	0.0243977	0.0179251	0.0195099	0.0216198	0.0205392	0.0227863	0.0223354	0.0200166	0.021527	0.0216653	0.0150451	0.0152586	0.0187167	0.0161102	0.0231588	0.0165536	0.00999144	0.0108798	0.0163205	0.0114805	0.0147488	0.014089	0.00728889
Tomasz_Woznicki_ESI_NEG_046	NEG_046	137.024	7.46792	[H]	Hydroxybenzoate; salicylate I (ESI-)	CID: 54675850	Phenolic	Accurate mass matched MF only	Level 2	Not captured	Not captured	0.00552364	0.103624	5.23441e-06	2.50504e-05		0.00164002	0.00163287	0.00160673	0.00165985	0.00154937	0.00168685	0.00163257	0.00161425	0.00150819	0.00145743	0.00156206	0.00149344	0.00157298	0.0018096	0.00169104	0.00186417	0.00173667	0.00171788	0.00176184	0.00160359	0.00142465	0.0017259	0.00164748	0.00173958	0.00208553	0.00207565	0.00231337	0.00219897	0.00202803	0.00221862	0.00199442	0.00198916	0.00196827
Tomasz_Woznicki_ESI_NEG_047	NEG_047	390.104	7.49647		Unknown_390.104_7.5mins (ESI-)		Unknown	Unknown	Level 4	Not captured	Not captured	0.0162154	0.165326	0.00114124	0.00203514		0.0132326	0.0180236	0.0195508	0.0103171	0.0155722	0.0191176	0.0110081	0.0196644	0.00941274	0.00561079	0.0091551	0.0168939	0.0188995	0.0140454	0.0174165	0.0118707	0.0169444	0.0127502	0.0122631	0.00736142	0.0146049	0.0109981	0.00903277	0.00664079	0.00671333	0.00900834	0.0100814	0.0089551	0.00727033	0.0100263	0.00869557	0.00939804	0.00850332
Tomasz_Woznicki_ESI_NEG_048	NEG_048	304.103	7.59024	[HCOOH]	Proacacipetalin (or isomer) I (ESI-)		Phenolic	Accurate mass matched MF only	Level 3	225; 224; 179; 168; 161; 143; 138; 119; 113	224> 179: 179> 161, 143, 130, 125, 119, 113, 99, 89, 71, 59: 138> 120, 111, 108, 80	0.020821	0.184345	0.387237	0.422359		0.144674	0.126827	0.144885	0.125465	0.131668	0.140179	0.150727	0.139323	0.12741	0.11588	0.132225	0.126266	0.129617	0.124611	0.127569	0.129468	0.139161	0.131058	0.131624	0.112979	0.132698	0.128042	0.130597	0.117151	0.132403	0.128953	0.130286	0.127356	0.132276	0.14046	0.137791	0.143876	0.12897
Tomasz_Woznicki_ESI_NEG_050	NEG_050	348.093	8.02472	[H]	Cys-Gly-Asn-Gly (or alternative tetrapeptide of C11H19N5O6S) (ESI-)		Peptide	Accurate mass matched MF only	Level 3	Not captured	Not captured	0.851925	0.924891	0.000959865	0.00175166		0.017647	0.0164501	0.021343	0.0150854	0.0161134	0.0161517	0.0171643	0.0174442	0.0140663	0.0128311	0.0149947	0.018022	0.0186286	0.0163653	0.0174077	0.0158291	0.0173251	0.0167524	0.0176942	0.0151499	0.0177145	0.0168863	0.0146875	0.0137923	0.0172563	0.0185284	0.0215554	0.0188713	0.0172162	0.0203774	0.0181121	0.0219555	0.0219149
Tomasz_Woznicki_ESI_NEG_051	NEG_051	179.056	8.0276	[H]	Deoxy-gluconate II; Deoxyarabinohexonic acid II; Aldohexose; myo/muco/scillo/allo-inositol II; Allose II; Galactose II; Glucose II; Mannose II; Sorbopyranose II; Fructose II; Altrose II; Fuconate II; Idose II; Sorbose II; Tagatose II; Ketose II; L-Rhamnonate II; (ESI-)		saccharides	Accurate mass matched MF only	Level 3	Not captured	Not captured	0.626286	0.77094	0.00876333	0.0132154		0.00343134	0.00311756	0.00289814	0.00300336	0.00289108	0.00369879	0.00345064	0.00320183	0.00377268	0.00330745	0.00319387	0.00273234	0.00276676	0.00313274	0.00286153	0.00302859	0.00324197	0.00293138	0.00312929	0.00290697	0.00314649	0.00323525	0.00344998	0.00301068	0.00302304	0.00293869	0.00301349	0.0027068	0.00300233	0.00307355	0.0028208	0.00275746	0.00249874
Tomasz_Woznicki_ESI_NEG_052	NEG_052	321.061	8.16143	[H]	Leucodelphinidin (ESI-)	CID: 44563331	Phenolic	Accurate mass matched MF only	Level 2	Not captured	Not captured	0.99361	0.99361	1.5288e-06	1.07016e-05		0.0036032	0.00247685	0.00235687	0.00242681	0.00239879	0.00233459	0.00236255	0.00208078	0.00328512	0.00320819	0.00312912	0.00222388	0.0051342	0.00628298	0.00567582	0.00627304	0.00428022	0.00638496	0.00692696	0.00662575	0.00629692	0.00631223	0.00653171	0.00638263	0.0158495	0.0137752	0.0090077	0.0105887	0.0116514	0.00929582	0.010502	0.0107566	0.00702347
Tomasz_Woznicki_ESI_NEG_053	NEG_053	303.051	8.18276	[H]	Pentahydroxyflavanone I (C15H12O7) (ESI-)		Phenolic	Accurate mass matched MF only	Level 3	Not captured	Not captured	0.980953	0.985154	3.05504e-06	1.68566e-05		0.00178659	0.00104958	0.000925764	0.0015045	0.00135125	0.00121219	0.00120089	0.000974722	0.00179374	0.00171111	0.00172447	0.00109203	0.00206691	0.00300336	0.00254205	0.00363988	0.00104692	0.00340233	0.00338062	0.00346265	0.00310961	0.00333145	0.00332385	0.003355	0.00842246	0.00717778	0.00502861	0.00599303	0.00607077	0.00485633	0.00553104	0.00575536	0.00413199
Tomasz_Woznicki_ESI_NEG_054	NEG_054	133.051	8.20947	[H] or [HCOOH]	[H] 1-deoxy-D-xylulose II; 2,3-Dihydroxy-3-methylbutanoate II; 2,3-Dihydroxyvaleric acid II; 2-Deoxy-alpha-D-ribopyranose II; 2-Deoxy-L-arabinose II; Deoxyribose II;; [HCOOH] Acetic ester II; Butanoic acid II (ESI-)		saccharides	Accurate mass matched MF only	Level 3	Not captured	Not captured	0.169375	0.420301	0.365529	0.403372		0.0031579	0.00304818	0.00272262	0.00291126	0.00277511	0.00279039	0.00293462	0.00300971	0.00292147	0.00259306	0.0026693	0.0027722	0.00242493	0.00247413	0.00286055	0.00293516	0.00326953	0.0028648	0.0030343	0.00296168	0.00321636	0.00306435	0.00302567	0.00225142	0.00373211	0.00265035	0.00302399	0.00224972	0.00305485	0.00315687	0.00338846	0.00302004	0.00259094
Tomasz_Woznicki_ESI_NEG_055	NEG_055	218.103	8.36664	[H]	Pantothenic acid (Vit D5) (ESI-)	CID: 6613	Organic acid	Accurate mass matched MF and MS2 matched (MassBank), not RT matched to reference standard	Level 2+	146; 88	146> 129, 116, 99, 71: 88> 71, 59	0.00167654	0.0757266	0.451639	0.483604		0.0338886	0.0332618	0.0386155	0.0313644	0.0369727	0.0371112	0.0338703	0.0362229	0.0332225	0.032904	0.0334598	0.0306766	0.0324039	0.0333968	0.0347503	0.0381732	0.0364536	0.0363926	0.0372919	0.0361347	0.03306	0.031747	0.0367621	0.0341809	0.0350243	0.0320158	0.0337042	0.0331472	0.0364592	0.0360482	0.0378702	0.036519	0.0344363
Tomasz_Woznicki_ESI_NEG_057	NEG_057	187.025	8.58362	[H] or [HCOOH]	[H] methyl-aconitate; [HCOOH] Muconic acid (ESI-)		Organic acid	Accurate mass matched MF only	Level 3	Not captured	Not captured	0.626286	0.77094	1.19063e-06	9.00656e-06		0.00814878	0.00427926	0.00525413	0.00587717	0.0060173	0.00509964	0.00674661	0.00520764	0.00675032	0.00764912	0.00664021	0.00468014	0.0065825	0.00737781	0.00726565	0.0086337	0.00715981	0.00797827	0.00834863	0.00932247	0.00697523	0.00771105	0.0099086	0.00911814	0.0184682	0.0170358	0.0154528	0.0163389	0.0165116	0.019588	0.0175755	0.0180656	0.0145833
Tomasz_Woznicki_ESI_NEG_058	NEG_058	143.035	8.58366	[H]	Methylglutaconic acid; Dimethylmaleate; Methyleneglutarate; Hexenedioic acid; I (ESI-)		Organic acid	Accurate mass matched MF only	Level 3	111; 99; 85; 73	111> 85, 67	0.626286	0.77094	1.19063e-06	9.00656e-06		0.019392	0.0112106	0.013051	0.0147914	0.015019	0.0125973	0.01618	0.0130673	0.0167142	0.0184212	0.0166884	0.011775	0.0166275	0.0178741	0.0185778	0.0215628	0.0177045	0.0198884	0.0204624	0.0218821	0.0175099	0.0190463	0.0230709	0.0217466	0.0429378	0.0395988	0.0359503	0.0384728	0.0377796	0.0458218	0.0406071	0.0421261	0.0346498
Tomasz_Woznicki_ESI_NEG_059	NEG_059	315.072	8.70219		Unknown_315.07_MZ_8.7mins (ESI-)		Unknown	Unknown	Level 4	225; 207; 195; 181; 165; 163; 153; 152; 151; 109; 108	153> 109: 152> 108: 165> 139, 124, 121, 108, 95, 93	0.239432	0.494477	0.156835	0.189576		0.101828	0.090592	0.0857347	0.0882665	0.107599	0.0946031	0.0961705	0.0976427	0.0882709	0.0833936	0.102065	0.0834669	0.107955	0.0869605	0.101408	0.102263	0.0962516	0.103759	0.0883077	0.0805921	0.0988655	0.0929286	0.10818	0.0818249	0.0977218	0.096112	0.0903054	0.0972037	0.12624	0.110897	0.117886	0.0965215	0.105472
Tomasz_Woznicki_ESI_NEG_061	NEG_061	609.124	8.90082	[H]	Gallocatechin-epigallocatechin II (ESI-)		Phenolic	Accurate mass matched MF and MS2 fits structure, not RT matched to reference standard	Level 3	591; 565; 483; 441; 423; 305; 303; 273	441> 423: 423> 405, 333, 297, 283, 269, 255, 243: 305> 287, 263, 261, 247, 233, 221, 219, 204, 179, 167, 165, 139, 137, 125	0.146157	0.389474	0.00229523	0.00381724		0.0239699	0.0249864	0.0241475	0.0242987	0.0262556	0.0223094	0.0233844	0.026099	0.0202475	0.0234874	0.0226037	0.0226856	0.0183194	0.0235643	0.0233124	0.0250191	0.0203383	0.0226748	0.0206773	0.017768	0.0272725	0.0221947	0.0198119	0.0188976	0.0219249	0.0183294	0.0174992	0.0204285	0.0196608	0.0210434	0.0231349	0.023608	0.0205328
Tomasz_Woznicki_ESI_NEG_062	NEG_062	625.176	8.94127	[H]	Unknown_625.17_MZ_8.9 mins (C28H34O16) (ESI-)		Unknown	Unknown	Level 4	607; 595; 499; 299; 281; 269	607> 589, 563, 481, 439, 375, 299, 281, 253, 239, 200: 595> 504, 469, 269: 299> 282, 281, 271, 270, 269, 257, 256, 255, 229, 227, 213, 201, 173, 145, 125:	0.110945	0.361343	0.000207419	0.00044218		0.00709474	0.00661157	0.00830478	0.00821365	0.00789733	0.00969053	0.00969715	0.00854442	0.00997728	0.00995575	0.0108008	0.00742607	0.00682587	0.00719912	0.00699537	0.00855934	0.00852231	0.0069291	0.00707388	0.00818625	0.00457115	0.00564157	0.00701926	0.00542202	0.00871172	0.00671485	0.00466823	0.00455624	0.00638247	0.00557268	0.00666665	0.0064533	0.00298746
Tomasz_Woznicki_ESI_NEG_063	NEG_063	261.007	9.03423	[H]	Homovanillic acid sulfate (ESI-)	CID: 29981063	Phenolic	Accurate mass matched MF only	Level 2	Not captured	Not captured	0.000241915	0.0378194	2.42547e-06	1.49677e-05		0.0115958	0.0108152	0.0112849	0.0107976	0.0120185	0.0108618	0.0110593	0.0121564	0.0106147	0.0103372	0.0109671	0.0101003	0.0118319	0.0121345	0.0116789	0.0117197	0.0123895	0.0116996	0.012834	0.0115264	0.0102775	0.0112534	0.0116298	0.0111861	0.0158411	0.0150988	0.0153651	0.015487	0.0175365	0.0173102	0.0173094	0.0159411	0.0158282
Tomasz_Woznicki_ESI_NEG_064	NEG_064	467.119	9.17231	[H]	Catechin-4-ol 3-O-beta-D-galactopyranoside (ESI-)	CID: 44257153	Phenolic	Accurate mass matched MF only	Level 2	Not captured	Not captured	0.24882	0.494477	6.94907e-07	6.39042e-06		0.0118833	0.00870287	0.0106416	0.00783524	0.010907	0.0115156	0.0104386	0.00978151	0.0101321	0.0102191	0.0109716	0.00908475	0.0118168	0.0120058	0.0131241	0.0128764	0.0113755	0.0166104	0.014591	0.0134415	0.0138352	0.0139707	0.0139759	0.0118663	0.0233454	0.0191458	0.0177276	0.0180722	0.0196256	0.0187593	0.0206335	0.0197736	0.0187738
Tomasz_Woznicki_ESI_NEG_065	NEG_065	331.067	9.26176	[H]	Galloyl Glucose IV (1-O 6-O) (ESI-)		Phenolic	Accurate mass matched MF only	Level 3	Not captured	Not captured	0.0345487	0.224828	6.94907e-07	6.39042e-06		0.0138929	0.0121009	0.0131677	0.0117163	0.0130641	0.0131124	0.0126674	0.0132696	0.0117666	0.0114516	0.0128286	0.0117866	0.0156185	0.0154071	0.0155426	0.0144323	0.0135266	0.0171671	0.0174311	0.0183884	0.0163263	0.0150865	0.0141151	0.0147652	0.0197288	0.0182036	0.0171551	0.018375	0.0175681	0.018963	0.0177619	0.018691	0.0176965
Tomasz_Woznicki_ESI_NEG_066	NEG_066	371.061	9.32893	[H]	Caffeoyl glucarate I (ESI-)		Phenolic	Accurate mass matched MF only	Level 3	Not captured	Not captured	0.618308	0.77094	0.0204244	0.0286798		0.00454974	0.00350044	0.00445412	0.00491324	0.00438702	0.00347226	0.00450301	0.00471843	0.00437158	0.00519826	0.00551044	0.0038516	0.0043487	0.00452003	0.00372269	0.00494785	0.00424225	0.00372148	0.00390918	0.00312705	0.00381655	0.00505623	0.00555335	0.00378227	0.00369362	0.00374616	0.00364345	0.00334125	0.00358102	0.00400769	0.00410558	0.00410853	0.00361398
Tomasz_Woznicki_ESI_NEG_067	NEG_067	573.076	9.44413		Unknown_573.076_MZ_9.4mins (ESI-)		Unknown	Unknown	Level 4	529; 493; 403	493> 449, 359, 331, 191, 179, 169: 403> 385, 359, 345, 323, 313, 259, 243, 241, 223, 205, 175: 529> 511, 449, 403, 367, 327, 241	0.154837	0.396822	0.874052	0.877795		0.00453854	0.00403918	0.00436213	0.00461835	0.00508221	0.00442384	0.00537396	0.00511127	0.00455044	0.00420409	0.00516997	0.00453831	0.00547714	0.00463475	0.00460424	0.00481144	0.00516932	0.00515664	0.00445858	0.00405582	0.00404058	0.00557114	0.00387408	0.00412699	0.00478132	0.00457535	0.00394005	0.00455315	0.00501453	0.00514948	0.00503102	0.00503949	0.00518558
Tomasz_Woznicki_ESI_NEG_068	NEG_068	369.14	9.47232	[H]	Amylose; Galactan; Mannan (ESI-)		saccharides	Accurate mass matched MF only	Level 3	Not captured	Not captured	0.0915358	0.33755	6.94907e-07	6.39042e-06		0.0077539	0.00619314	0.00609216	0.00646274	0.0068682	0.00645942	0.00730469	0.00723944	0.00692511	0.0069238	0.00735234	0.00613873	0.00703137	0.00794596	0.00808363	0.00865641	0.00817263	0.00870666	0.00802854	0.00756022	0.00751009	0.00818441	0.00921177	0.00727851	0.0121435	0.011084	0.0108263	0.0110148	0.012214	0.0124057	0.0122991	0.0124415	0.0122176
Tomasz_Woznicki_ESI_NEG_069	NEG_069	1011.3	9.48213	[Na]	Ajugose; alpha-Galactosyl-(1-6)-alpha-galactosyl-(1-6)-alpha-galactosyl-(1- 6)-alpha-galactosyl-(1-6)-alpha-glucosyl-(1-2)-beta-fructose; Cellohexaose; Maltohexaose (ESI-)		saccharides	Accurate mass matched MF only	Level 3	993; 979; 969; 951; 935; 821; 789; 779; 761; 747; 685; 661; 643	821> 802, 789, 779, 761, 643, 547, 529, 415, 379, 343, 265:	0.387237	0.605239	0.0128738	0.0186352		0.00265868	0.002944	0.00302956	0.00252332	0.00288427	0.00262407	0.0025138	0.00292738	0.00228282	0.00246152	0.00258026	0.00254319	0.00228575	0.00224155	0.00291816	0.00251944	0.0024628	0.00265148	0.00289171	0.00225631	0.00249802	0.00229213	0.00246682	0.00232421	0.00233102	0.00224444	0.00250312	0.00220074	0.00222838	0.00269227	0.00255684	0.00220927	0.00222891
Tomasz_Woznicki_ESI_NEG_070	NEG_070	355.067	9.50327		Unknown_355.06_MZ_9.5mins (ESI-)		Unknown	Unknown	Level 4	Not captured	Not captured	0.0373112	0.227314	0.142457	0.174444		0.0108558	0.00839595	0.00941457	0.0111238	0.0107838	0.00894089	0.0109375	0.0111092	0.0109684	0.0117477	0.0113751	0.00951409	0.00931306	0.0105265	0.00871505	0.0121047	0.0104806	0.00868612	0.00914147	0.0104849	0.0107484	0.0126962	0.0130845	0.0102357	0.0104421	0.00952302	0.00997172	0.0108522	0.0130045	0.013348	0.0124611	0.0130399	0.0120606
Tomasz_Woznicki_ESI_NEG_071	NEG_071	533.151	9.51375		Unknown_533.15_MZ_9.5mins (ESI-)		Unknown	Unknown	Level 4	486; 395; 371; 353; 325; 265; 163	325> 265, 235, 217, 205, 187, 163, 145, 117: 486> over fragments (too high NCE)	0.00751371	0.115177	0.69393	0.720029		0.0108098	0.010173	0.00839824	0.0123542	0.0109638	0.00803085	0.0094551	0.00903024	0.011109	0.0101222	0.00975798	0.0103649	0.0110637	0.00867304	0.0103921	0.00872437	0.00789782	0.00946954	0.00828601	0.00860491	0.0130081	0.0117886	0.00872413	0.00920502	0.00683846	0.00631205	0.0102643	0.00950965	0.00750873	0.0103991	0.00794896	0.00843497	0.0105882
Tomasz_Woznicki_ESI_NEG_072	NEG_072	329.087	9.61852	[H]	1-O-vanilloyl-beta-D-glucose (ESI-)	CID: 14132344	Phenolic	Accurate mass matched MF only	Level 2	Not captured	Not captured	0.0690395	0.29706	3.44624e-05	9.56383e-05		0.00766945	0.00745267	0.00743028	0.00754824	0.00677255	0.0065566	0.00749207	0.00739263	0.00607881	0.00577477	0.00670877	0.0071675	0.00694639	0.00704429	0.00740026	0.00739898	0.00717336	0.0072887	0.00832069	0.0073436	0.00680053	0.00756231	0.00654842	0.00576334	0.00824456	0.00779056	0.00857914	0.00840387	0.00847297	0.00797497	0.008128	0.00849925	0.00829739
Tomasz_Woznicki_ESI_NEG_073	NEG_073	609.124	9.62104	[H]	Gallocatechin-epigallocatechin III (ESI-)		Phenolic	Accurate mass matched MF only	Level 3	591; 483; 441; 423; 305	441> 423: 423> 405, 297, 283, 269, 255, 243: 305> 287, 261, 247, 221, 219, 179, 167, 165, 137, 125:	0.334154	0.564912	9.20141e-06	3.68843e-05		0.0184816	0.0164676	0.0175856	0.0182911	0.019669	0.0168164	0.0185364	0.0166966	0.0164726	0.0204729	0.0198124	0.0160084	0.0177902	0.0165541	0.0202678	0.0217335	0.0184181	0.0203773	0.0201157	0.0168374	0.0201953	0.0188266	0.0201259	0.0176376	0.0253309	0.0440102	0.036464	0.0242056	0.0258273	0.0275732	0.026982	0.0275881	0.0231268
Tomasz_Woznicki_ESI_NEG_074	NEG_074	593.129	9.64981	[H]	Gallocatechin-epicatechin I (ESI-)		Phenolic	Accurate mass matched MF only	Level 3	575; 467; 441; 425; 407; 289; 177	Not captured	0.134471	0.3893	0.000766959	0.0014106		0.0116063	0.00961263	0.0106907	0.0121597	0.0115582	0.0104517	0.0146288	0.0108789	0.0117292	0.0140882	0.0132827	0.0102015	0.010851	0.0116595	0.011153	0.0135568	0.0113427	0.0126298	0.0121655	0.0126483	0.0121219	0.0136479	0.0120008	0.0120694	0.0139374	0.0139409	0.0120531	0.0152579	0.0154995	0.0150091	0.0164226	0.0170523	0.0134501
Tomasz_Woznicki_ESI_NEG_075	NEG_075	153.019	9.6731	[-]	Dihydroxybenzoate (ESI-)	CID: 54675839	Organic acid	Accurate mass matched MF only	Level 2	Not captured	Not captured	0.00255949	0.0879698	0.490888	0.520875		0.00387127	0.00364733	0.00397881	0.00343705	0.00387923	0.00384457	0.00385948	0.00424645	0.00316604	0.00342	0.0034714	0.00339025	0.00364127	0.00392206	0.00387543	0.00433639	0.00396507	0.0035375	0.00354496	0.00298667	0.00314012	0.00308263	0.00375247	0.00291242	0.00383199	0.00369161	0.00339169	0.00319073	0.00390084	0.00417148	0.00396977	0.00398541	0.00336786
Tomasz_Woznicki_ESI_NEG_076	NEG_076	599.161	9.73977	Dimer [H]	Hydroxy Benzoic acid Glucoside; salicylate beta-D-glucose ester I (ESI-)	CID: 49859589	Organic acid	Accurate mass matched MF only	Level 2	Not captured	Not captured	0.0497871	0.253806	1.19063e-06	9.00656e-06		0.0059158	0.00696553	0.00606995	0.00716908	0.00615869	0.00587331	0.00568719	0.00674737	0.00496903	0.00465249	0.00468962	0.00527236	0.00482349	0.00458916	0.00571363	0.00589677	0.0048422	0.00540376	0.00485877	0.00510662	0.00555924	0.00440879	0.00408504	0.00429219	0.00876452	0.00848684	0.0105748	0.0101505	0.0104676	0.0119456	0.00743287	0.0080746	0.0100722
Tomasz_Woznicki_ESI_NEG_077	NEG_077	359.098	9.75712	[H]	Pungenin; Gluco-vanillin (ESI-)		Phenolic	Accurate mass matched MF only	Level 3	Not captured	Not captured	0.0131237	0.150123	6.14421e-06	2.88164e-05		0.00775604	0.00768712	0.00813116	0.00770367	0.00797732	0.00743131	0.00758965	0.00795089	0.00700185	0.00685745	0.00744107	0.00734858	0.00806007	0.0082973	0.00800274	0.00809831	0.00746234	0.00811536	0.00861982	0.00769964	0.00748513	0.00765511	0.00702355	0.00714146	0.010638	0.0108323	0.0110831	0.0107051	0.0110751	0.0112301	0.0110574	0.0107705	0.0105665
Tomasz_Woznicki_ESI_NEG_078	NEG_078	293.124	9.76574		Unknown_293.124_MZ_9.8mins (ESI-)		Unknown	Unknown	Level 4	Not captured	Not captured	0.119816	0.362541	2.14454e-05	6.57379e-05		0.0281277	0.0110454	0.0132852	0.0220529	0.0232616	0.0165801	0.0224548	0.0186516	0.0285259	0.0339183	0.0275359	0.0143959	0.0169913	0.0308414	0.0360318	0.0443701	0.0422342	0.042228	0.0345142	0.0518767	0.0324881	0.0430321	0.067708	0.0497734	0.0196921	0.0131375	0.00973152	0.0110926	0.0177624	0.0151125	0.0291562	0.0160129	0.0125545
Tomasz_Woznicki_ESI_NEG_079	NEG_079	390.14	9.78304	[H]	Proacaciberin (ESI-)	CID: 656519	Phenolic	Accurate mass matched MF only	Level 2	Not captured	Not captured	0.594978	0.762417	0.162984	0.196503		0.00855019	0.0101933	0.00998053	0.00797176	0.00853907	0.00967768	0.0101533	0.00800482	0.00838551	0.0065791	0.00799855	0.00883111	0.00851566	0.00757283	0.00868235	0.00740858	0.0084176	0.0083256	0.00783309	0.00709659	0.00954793	0.00868953	0.00715451	0.00710502	0.00788816	0.00856873	0.00973299	0.0091818	0.00785031	0.00938434	0.00790432	0.00983751	0.00846431
Tomasz_Woznicki_ESI_NEG_080	NEG_080	554.245	9.79224		Unknown_554.245_MZ_9.8mins (ESI-)		Unknown	Unknown	Level 4	Not captured	Not captured	0.0921244	0.33755	9.02615e-06	3.68843e-05		0.0140746	0.00553319	0.00708765	0.00970868	0.011918	0.00815698	0.0112415	0.00932185	0.0129138	0.0143541	0.0128198	0.00717057	0.00808081	0.0158073	0.01691	0.0195932	0.0197099	0.0193074	0.0169331	0.0239446	0.0153509	0.019758	0.0324452	0.0233798	0.00801252	0.00670019	0.00452836	0.00569556	0.00922062	0.00767357	0.0141444	0.00694073	0.00613036
Tomasz_Woznicki_ESI_NEG_082	NEG_082	306.119	9.82646	[HCOOH]	Heterodendrin III; Lotaustralin III; Mycosporine III (ESI-)		Phenolic	Accurate mass matched MF only	Level 3	260; 259; 188; 187; 161; 143;	260> 188: 188> 161: 161> 143, 113, 101, 85, 71	0.0204244	0.184345	0.00306269	0.00500488		0.188927	0.174839	0.202258	0.164436	0.182709	0.180531	0.189773	0.185362	0.165782	0.154611	0.16448	0.178836	0.173875	0.166832	0.173248	0.168093	0.17547	0.175592	0.179864	0.149937	0.172987	0.16285	0.156859	0.148614	0.170602	0.175656	0.182476	0.175483	0.176616	0.185651	0.179596	0.198632	0.18216
Tomasz_Woznicki_ESI_NEG_083	NEG_083	305.066	9.94265	[H]	(-)-Epigallocatechin I; gallochatechin I Isomer (ESI-)		Phenolic	Accurate mass matched MF, MS2 match	Level 3	287; 263; 261; 221; 219; 179; 167; 165; 137; 125	221> 203, 193, 177, 175, 161, 159, 149, 137, 125, 123: 219> 201, 191, 177, 175, 161, 159, 157, 149, 147, 137, 133, 123: 179> 164, 151, 137, 135, 111:	0.0580672	0.278316	6.01933e-05	0.000147805		0.0403305	0.0420085	0.0422191	0.0407687	0.0431543	0.0414041	0.0416023	0.0418904	0.0393236	0.0404024	0.0395777	0.0387053	0.0295793	0.0348301	0.0372376	0.0364063	0.0316801	0.0365478	0.0328197	0.0296592	0.0415498	0.035215	0.0311906	0.0293335	0.0344207	0.0282481	0.0264903	0.0319329	0.0341544	0.0313978	0.0357923	0.0353673	0.033128
Tomasz_Woznicki_ESI_NEG_085	NEG_085	325.114	10.037	[H]	Rutinose II; 2'-Deoxymaltose II; 2-O-a-L-Fucopyranosyl-galactose II; 2-O-alpha-L-Rhamnopyranosyl-D-glucopyranose II; 3-O-a-L-Fucopyranosyl-D-glucose II; 4-Deoxylactose II; Robinobiose II; (ESI-)		saccharides	Accurate mass matched MF only	Level 3	Not captured	Not captured	0.275695	0.531658	1.28583e-06	9.42276e-06		0.0117345	0.00255034	0.00352356	0.00692122	0.00664869	0.0043384	0.00655456	0.00518613	0.00970161	0.0112886	0.0103992	0.00320349	0.00519395	0.0126541	0.0156597	0.0193105	0.0148075	0.0177905	0.0124481	0.0210251	0.0138232	0.0196622	0.0326667	0.0231489	0.00261032	0.00164063	0.00123494	0.00143395	0.00280777	0.00195779	0.00482486	0.00179277	0.00183631
Tomasz_Woznicki_ESI_NEG_086	NEG_086	353.087	10.137	[H]	Caffeoylquinate (ESI-)	CID: 1794426	Phenolic	High confidence (RT, accurate mass and MS2 match)	Level 1	191; 179; 173; 135	191> 173, 171, 155, 127, 111, 109, 93, 87, 85, 71, 59: 179> 135: 135> 107	0.00751371	0.115177	0.0497871	0.0654065		0.0482516	0.0564127	0.0681887	0.052823	0.0563191	0.0561065	0.0626553	0.0585567	0.0493523	0.0538484	0.0566581	0.060962	0.0504932	0.0445135	0.0578388	0.0503621	0.0589823	0.0542709	0.0652383	0.0586112	0.0418943	0.0359307	0.0405809	0.0394231	0.069128	0.058856	0.0529427	0.0454277	0.044126	0.0512232	0.0472976	0.0546027	0.0309065
Tomasz_Woznicki_ESI_NEG_087	NEG_087	833.177	10.1423	[HCOOH]	Delphinidin-glucoside-caffoyl-glucoside; (ESI-)		Phenolic	Accurate mass matched MF only	Level 3	803; 353; 343	Not captured	0.0131237	0.150123	7.43735e-05	0.000177965		0.0282516	0.0348861	0.0383574	0.0332944	0.0362894	0.0333791	0.0337643	0.0315629	0.0277743	0.0332992	0.0333369	0.0361959	0.0295532	0.0227229	0.033979	0.0304948	0.0336407	0.0295609	0.0339862	0.0278653	0.0237498	0.0185091	0.0230301	0.0202279	0.0307785	0.0250402	0.0241122	0.0201162	0.0184431	0.0243042	0.0214125	0.0256474	0.013743
Tomasz_Woznicki_ESI_NEG_088	NEG_088	671.109	10.1463	[HCOOH]	Ellagic acid diglucoside (ESI-)		Phenolic	Accurate mass matched MF only	Level 3	Not captured	Not captured	0.78885	0.87879	0.558035	0.5855		0.00443945	0.00421704	0.00408012	0.00528553	0.00466404	0.00447176	0.00437711	0.00427443	0.00433382	0.00511873	0.00447539	0.00377208	0.0044923	0.00494477	0.00458998	0.00538591	0.00478501	0.00414376	0.00412781	0.00451155	0.00462021	0.0047903	0.00482779	0.00411041	0.00416232	0.00414319	0.00422741	0.00380808	0.00455064	0.00488645	0.00434577	0.00459119	0.00420377
Tomasz_Woznicki_ESI_NEG_089	NEG_089	479.082	10.1493		Unknown_479.08_MZ_10.15mins (C21H20O13) (ESI-)		Unknown	Unknown	Level 4	461; 443; 418; 371; 361; 343; 335; 323; 305; 303; 235; 217; 177; 175; 165	461> 443, 431, 417, 401, 399, 383, 371, 357, 343, 339, 335, 323, 301, 299, 275, 257, 245: 361> 343, 325, 317, 315, 299, 287, 273, 257, 255, 237, 235, 217, 177, 165: 303> 285, 275, 261, 259, 241, 235, 217, 191, 177, 137, 125:	0.94394	0.970607	8.14628e-06	3.47328e-05		0.157292	0.153273	0.144686	0.168928	0.167922	0.151416	0.146089	0.145761	0.145804	0.16642	0.153165	0.143817	0.147684	0.140395	0.154074	0.170531	0.14968	0.140453	0.135672	0.130856	0.148652	0.136107	0.154917	0.133211	0.120064	0.114659	0.115464	0.111254	0.113602	0.12661	0.117742	0.12342	0.118152
Tomasz_Woznicki_ESI_NEG_090	NEG_090	641.171	10.252		Unknown_641.17_MZ_10.25mins (C28H34O17) (ESI-)		Unknown	Unknown	Level 4	611; 491; 315; 302; 285	Not captured	0.0244399	0.194748	0.000430743	0.000841743		0.0238088	0.0234399	0.0248958	0.0266894	0.0259089	0.0310554	0.031179	0.0259622	0.0315956	0.0305654	0.0319697	0.0238057	0.0267234	0.0304203	0.0265949	0.0305124	0.0304979	0.0289839	0.0276826	0.0311222	0.020826	0.0218977	0.0259453	0.022369	0.0297557	0.0238387	0.0148552	0.0164656	0.0235715	0.0168592	0.0215419	0.0204093	0.0116225
Tomasz_Woznicki_ESI_NEG_091	NEG_091	727.193	10.2719		Unknown_727.19_MZ_10.25mins (ESI-)		Unknown	Unknown	Level 4	709; 685; 623; 405; 387; 321; 303	Not captured	0.0647527	0.283823	0.379861	0.418204		0.00597774	0.00604616	0.00625316	0.00559497	0.00794573	0.007326	0.00671554	0.00736083	0.00632761	0.00757954	0.00691651	0.00610867	0.00602034	0.00529241	0.00703611	0.00834549	0.00767146	0.00867298	0.0069142	0.00620954	0.00791011	0.00603941	0.00896194	0.00723392	0.00687939	0.00701628	0.00696094	0.00785474	0.00707347	0.00639021	0.00812984	0.0074356	0.00654383
Tomasz_Woznicki_ESI_NEG_092	NEG_092	641.136	10.344		Unknown_641.135_10.35mins (ESI-)		Unknown	Unknown	Level 4	491; 315; 303; 285	491> 387, 345, 249, 237, 225, 195, 183, 182, 167, 165, 151: 315> 297, 287, 285, 273, 271, 269, 257, 253, 243, 241, 229, 219, 189, 177, 163, 161, 137, 125: 285> 267, 257, 243, 241, 239, 217, 213, 199, 175, 169, 157, 133, 125	0.95612	0.970607	5.20774e-07	6.39042e-06		0.00331632	0.00376008	0.00379378	0.00345817	0.00361206	0.00365946	0.00327605	0.00351264	0.00311753	0.00329362	0.00325371	0.00358651	0.00250519	0.00244193	0.00307831	0.00297774	0.00260489	0.00290728	0.00320884	0.00226167	0.00294219	0.00252841	0.00279517	0.00268037	0.00200878	0.00202156	0.00206018	0.00222624	0.00202327	0.00239853	0.00218809	0.00214772	0.00237994
Tomasz_Woznicki_ESI_NEG_093	NEG_093	495.114	10.3471		Unknown_495.114_10.35mins (ESI-)		Unknown	Unknown	Level 4	Not captured	Not captured	0.142457	0.389474	0.231879	0.269855		0.00257668	0.00227522	0.00245568	0.00287773	0.00256963	0.0031767	0.00301056	0.00271212	0.00360596	0.00357457	0.00359728	0.00249236	0.00281516	0.00335927	0.00328783	0.0040247	0.00367968	0.00325668	0.00309254	0.00316953	0.00226237	0.0026212	0.0031631	0.00247483	0.00595189	0.00473	0.00325413	0.00319383	0.00432867	0.00319007	0.00432752	0.00379722	0.00210775
Tomasz_Woznicki_ESI_NEG_094	NEG_094	511.109	10.3991	[HCOOH]	(-)-Epicatechin-glucuronide I (ESI-)		Phenolic	Accurate mass matched MF only	Level 3	Not captured	Not captured	0.179434	0.42936	1.28583e-06	9.42276e-06		0.000500082	0.000575179	0.000580117	0.000469873	0.000694822	0.000622637	0.000491121	0.00079112	0.000594585	0.000514558	0.000586291	0.000630493	0.00103898	0.00106374	0.00135356	0.00125127	0.00112889	0.00144902	0.00110335	0.00062319	0.000938581	0.000972238	0.00129262	0.000900026	0.00226239	0.00217348	0.00174286	0.0017661	0.00206826	0.00153788	0.00181506	0.00181838	0.00164523
Tomasz_Woznicki_ESI_NEG_095	NEG_095	913.179	10.4335	[H]	Gallocatechin-gallocatechin-gallocatechin (ESI-)		Phenolic	Accurate mass matched MF only (RT consistent with literature)	Level 3	895; 787; 745; 727; 709; 619; 609; 577; 559; 542; 483; 441; 423; 305; 303	745> 727, 709, 683, 619, 593, 559, 501, 441, 423, 419, 243: 727> 709, 683, 601, 559, 541, 483, 423, 421, 419, 391, 379, 315, 305, 283, 255, 243: 559> 541, 515, 433, 403, 391, 243:	0.24565	0.494477	0.00361814	0.0058313		0.0190815	0.0191388	0.0216205	0.0194217	0.0235537	0.0194815	0.0193335	0.0194829	0.0169635	0.0229396	0.0202349	0.0165725	0.0150427	0.0150261	0.0200255	0.0207728	0.0168166	0.0185817	0.0173133	0.0139543	0.0206931	0.0179654	0.0170706	0.014489	0.0220245	0.0196214	0.0178883	0.0214232	0.0244303	0.0269343	0.0249212	0.02313	0.0204499
Tomasz_Woznicki_ESI_NEG_096	NEG_096	371.098	10.5322	[HCOOH]	1-O-coumaroyl-beta-D-glucose I (ESI-)	CID: 14158117	Phenolic	Accurate mass matched MF only	Level 2	Not captured	Not captured	0.974685	0.985154	0.00121679	0.00215349		0.00695812	0.00707255	0.00864899	0.00721923	0.00773921	0.00666737	0.00680116	0.00781228	0.00589212	0.00632556	0.00695007	0.00716391	0.00587494	0.00641889	0.00817507	0.00786103	0.00685742	0.00670576	0.00768653	0.0054479	0.00754253	0.00704056	0.00687907	0.00593383	0.00664799	0.00793196	0.00828027	0.00813149	0.00790377	0.00873967	0.00865213	0.00807277	0.00905037
Tomasz_Woznicki_ESI_NEG_097	NEG_097	355.067	10.5387		Unknown_355.066_MZ_10.5 mins (ESI-)		Unknown	Unknown	Level 4	337; 209; 191; 147	337> 293, 239, 231, 204, 191, 180, 173, 163, 147, 129, 111: 209> 191, 147, 85: 191> 173, 147, 127, 111, 103, 87, 85:	0.004859	0.103624	0.0122302	0.0177584		0.0352497	0.0251112	0.0284552	0.0339654	0.0342392	0.0265609	0.034697	0.0306544	0.0369326	0.0370105	0.0352464	0.0285204	0.0284656	0.0304687	0.033543	0.0388466	0.0348068	0.033982	0.0313253	0.038586	0.0357683	0.0433871	0.0479332	0.0384857	0.0268617	0.0262005	0.02709	0.0262998	0.0326426	0.0349075	0.0336233	0.0318599	0.0303267
Tomasz_Woznicki_ESI_NEG_099	NEG_099	641.171	10.5858		Unknown_641.171_MZ_10.6mins (ESI-)		Unknown	Unknown	Level 4	491; 315; 285	Not captured	0.0755218	0.302831	0.000941582	0.00172501		0.0115745	0.0111816	0.0118622	0.0130487	0.0133008	0.015686	0.0150714	0.0131624	0.0164108	0.0160005	0.0166361	0.0120239	0.0139829	0.0153271	0.0135414	0.0156551	0.015066	0.0145418	0.0135966	0.0154136	0.00995502	0.0105427	0.0119905	0.0109817	0.0157903	0.0117644	0.00711407	0.00762677	0.0104679	0.00751657	0.00953766	0.00927725	0.00529602
Tomasz_Woznicki_ESI_NEG_100	NEG_100	593.129	10.6207	[H]	Cyanindin coumaroyl glucoside I (ESI-)		Phenolic	Accurate mass matched MF only (RT consistent with literature)	Level 3	Not captured	Not captured	0.142457	0.389474	0.105399	0.131469		0.00846427	0.00797963	0.00879041	0.00911852	0.0100298	0.00943996	0.0110104	0.0102426	0.00951832	0.00980503	0.0102692	0.00846275	0.00942871	0.01086	0.00941404	0.0103972	0.00937783	0.0105785	0.0084355	0.00948419	0.00985415	0.0109008	0.00833212	0.00826498	0.0114387	0.00986055	0.00858378	0.0106132	0.0107598	0.0104609	0.0111088	0.0108651	0.0103921
Tomasz_Woznicki_ESI_NEG_101	NEG_101	353.087	10.6805	[H]	Neochlorogenic acid (ESI-)	CID: 5280633	Phenolic	High confidence (RT, accurate mass and MS2 match)	Level 1	191; 179; 173; 161; 135	191> 173, 171, 155, 153, 137, 127, 111, 109, 99, 93, 87, 85, 71, 59: 179> 135: 135> 107	0.0726723	0.301622	0.0132081	0.0190603		0.238137	0.215113	0.236785	0.200055	0.216119	0.211985	0.211464	0.203319	0.192421	0.18161	0.196579	0.204904	0.190172	0.172152	0.227748	0.205003	0.217401	0.204949	0.231643	0.198775	0.212936	0.196217	0.227639	0.208142	0.214466	0.21046	0.226547	0.208002	0.232912	0.252732	0.252862	0.252577	0.221114
Tomasz_Woznicki_ESI_NEG_102	NEG_102	897.21	10.8307		Unknown_897.210_MZ_10.8mins (likely derivative of elagic acid) (ESI-)		Unknown	Unknown	Level 4	835; 771; 729; 721; 619; 593; 589; 571	729> 711, 619, 593, 403, 359: 835 > over fragments, reduced NCE required	0.106759	0.361343	5.23441e-06	2.50504e-05		0.00738604	0.00777335	0.00616689	0.0114582	0.00832817	0.00742394	0.00693113	0.00659991	0.012036	0.0076697	0.00796802	0.00973722	0.00952817	0.0114862	0.00905023	0.0130671	0.00725873	0.008477	0.00742598	0.0106289	0.0100636	0.0112922	0.00820686	0.00855322	0.00354819	0.00311685	0.00207222	0.002523	0.00279167	0.00129234	0.00214211	0.00162325	0.00175147
Tomasz_Woznicki_ESI_NEG_103	NEG_103	143.035	10.9401	[H]	Methylglutaconic acid; Dimethylmaleate; Methyleneglutarate; Methylitaconate II (ESI-)		Organic acid	Accurate mass matched MF only	Level 3	Not captured	Not captured	0.19009	0.443544	3.44624e-05	9.56383e-05		0.00193447	0.00142988	0.00130554	0.00180631	0.00137949	0.00221846	0.00253435	0.00153226	0.00218675	0.00208377	0.00205556	0.00121608	0.00161175	0.00266256	0.00205407	0.00170206	0.00192624	0.00161224	0.00162092	0.00230364	0.000917303	0.00183237	0.00256417	0.0016067	0.00397652	0.00324972	0.00325495	0.00329879	0.00436071	0.00436172	0.00351615	0.00362785	0.00241601
Tomasz_Woznicki_ESI_NEG_104	NEG_104	609.124	10.9615	[H]	Gallocatechin-epigallocatechin IV (ESI-)		Phenolic	Accurate mass matched MF and MS2 fits structure, not RT matched to reference standard	Level 3	591; 483; 441; 423; 305	441> 423, 273: 423> 405, 297, 285, 283, 269, 255, 243: 305> 287, 263, 261, 247, 243, 233, 221, 219, 179, 177, 165, 137, 125	0.313406	0.54846	0.000683379	0.00127184		0.0802694	0.0784997	0.0867639	0.0814881	0.0950372	0.0873171	0.0770661	0.0823707	0.0786425	0.0877258	0.0828314	0.0711761	0.071648	0.0741505	0.0916285	0.0904566	0.0750697	0.0901252	0.0757926	0.0696787	0.0902844	0.0797106	0.0752543	0.0640441	0.0763147	0.0651821	0.055637	0.0647135	0.076009	0.068584	0.0806068	0.069608	0.0670475
Tomasz_Woznicki_ESI_NEG_105	NEG_105	495.114	11.0013	[H]	Methylepigallocatechin-glucuronide (ESI-)		Phenolic	Accurate mass matched MF only (RT consistent with literature)	Level 2	Not captured	Not captured	0.173774	0.42228	0.0534244	0.069794		0.00226005	0.00183302	0.00205641	0.00250476	0.00215181	0.00267279	0.00245737	0.00232539	0.00295456	0.0030056	0.00298233	0.00213791	0.00238747	0.00276859	0.00281306	0.00322511	0.00309111	0.00273907	0.00262505	0.00254656	0.00184788	0.0021835	0.0027193	0.00209515	0.00503948	0.00423822	0.00305267	0.00292148	0.00396148	0.002931	0.00384616	0.00351943	0.00196066
Tomasz_Woznicki_ESI_NEG_107	NEG_107	371.098	11.0943	[HCOOH]	Coumaroyl-beta-D-glucose I (ESI-)		Phenolic	Accurate mass matched MF only	Level 3	Not captured	Not captured	0.0599585	0.278316	0.000411842	0.000814995		0.0328028	0.0265903	0.0275809	0.0284035	0.0315489	0.0280057	0.0276356	0.0281514	0.0264526	0.0293072	0.0316875	0.0233349	0.0299107	0.0245079	0.0294238	0.0277865	0.0269776	0.0323996	0.0281164	0.0309177	0.0275729	0.0262883	0.0286006	0.0248915	0.0365132	0.0305313	0.0310002	0.0301794	0.0337928	0.0390147	0.0338393	0.0338813	0.0311354
Tomasz_Woznicki_ESI_NEG_108	NEG_108	667.187	11.1206		Unknown_667.187_11.1mins (ESI-)		Unknown	Unknown	Level 4	Not captured	Not captured	0.602655	0.768058	6.62686e-05	0.000160206		0.00750808	0.00692017	0.00700823	0.00722581	0.00764568	0.00713334	0.00672385	0.00688234	0.00653475	0.00699331	0.00729089	0.00569642	0.00628099	0.00586792	0.00660552	0.0059961	0.00570597	0.00694814	0.0064278	0.00674046	0.00647816	0.00606482	0.00625368	0.00573618	0.00756012	0.00678574	0.00789032	0.00711475	0.00737791	0.00897264	0.00704547	0.0073856	0.00747218
Tomasz_Woznicki_ESI_NEG_111	NEG_111	341.087	11.1542	[H]	Caffeic acid-glucoside I (ESI-)		Phenolic	Accurate mass matched MF and MS2 fits structure, not RT matched to reference standard	Level 3	281; 251; 221; 203; 179; 161; 135	179> 135: 161> 133:	0.154837	0.396822	0.004859	0.00769889		0.239806	0.267818	0.267727	0.263782	0.255309	0.260496	0.249078	0.256503	0.250532	0.230431	0.241634	0.257004	0.21721	0.243013	0.230376	0.23679	0.217912	0.225438	0.236332	0.212094	0.247519	0.238793	0.217704	0.226415	0.212586	0.225846	0.265582	0.24935	0.224048	0.237787	0.208666	0.221751	0.243114
Tomasz_Woznicki_ESI_NEG_112	NEG_112	801.208	11.198	[H]	Cyanidin rutinoside glucoside (3-O 3-O, 3-O 7-O, 3-O 5-O) (ESI-)		Phenolic	Accurate mass matched MF only	Level 3	Not captured	Not captured	0.835699	0.913619	0.169375	0.203684		0.00298861	0.00333015	0.00290802	0.001874	0.00199491	0.0026244	0.00250197	0.00191385	0.00195981	0.00134385	0.00204373	0.00222539	0.00182182	0.00160524	0.0021313	0.00117795	0.00152503	0.00219132	0.00250349	0.00132866	0.00267472	0.00209497	0.00144576	0.00212375	0.00133725	0.00138875	0.00181219	0.00194237	0.00176219	0.00154333	0.0017924	0.00196329	0.00238143
Tomasz_Woznicki_ESI_NEG_113	NEG_113	593.129	11.224	[H]	Cyanindin coumaroyl glucoside II (ESI-)		Phenolic	Accurate mass matched MF only	Level 3	Not captured	Not captured	0.313406	0.54846	8.96848e-06	3.68843e-05		0.00676057	0.0042657	0.00499649	0.00614848	0.00594399	0.004841	0.00606723	0.00511484	0.00564266	0.00660379	0.00665809	0.00489862	0.00583433	0.00553105	0.0061091	0.00694678	0.00613827	0.00641843	0.00600676	0.00659802	0.00556381	0.00691486	0.00675094	0.00592001	0.00849281	0.00847255	0.00689318	0.00857824	0.00924012	0.00952805	0.0115037	0.0100111	0.00812584
Tomasz_Woznicki_ESI_NEG_114	NEG_114	639.156	11.2255	[2H]	Petunidin 3,7-diglucoside (ESI-)	CID: 100987512	Phenolic	Accurate mass matched MF only	Level 2	Not captured	Not captured	0.618308	0.77094	0.000143015	0.000311971		0.00965836	0.0143502	0.0142564	0.00774081	0.00873326	0.01275	0.00986291	0.00836903	0.00871866	0.00667868	0.00983575	0.0102906	0.00685385	0.00700847	0.00837638	0.00504053	0.00509592	0.00913246	0.0111326	0.00656407	0.00821906	0.00544433	0.00470228	0.00693001	0.00549803	0.00547208	0.00498104	0.00661674	0.00509286	0.00517638	0.00589945	0.00602261	0.00519785
Tomasz_Woznicki_ESI_NEG_115	NEG_115	297.061	11.2507	[H]	Unknown_297.061_11.2mins (ESI-)		Unknown	Unknown	Level 4	Not captured	Not captured	0.142457	0.389474	4.51098e-05	0.000118193		0.0172023	0.0218407	0.0227523	0.0127496	0.0149623	0.020981	0.0173171	0.0138571	0.0148765	0.0127377	0.0177095	0.0161564	0.0130223	0.0118192	0.0156841	0.009273	0.00985106	0.0170578	0.0194055	0.0123055	0.0133299	0.0093236	0.00837974	0.0112211	0.0117768	0.00979082	0.00762447	0.0102657	0.009433	0.00905912	0.0114917	0.0116048	0.00779883
Tomasz_Woznicki_ESI_NEG_116	NEG_116	625.14	11.3665	[H]	Delphinidin diglucoside I (ESI-)		Phenolic	Accurate mass matched MF only (RT consistent with literature)	Level 3	Not captured	Not captured	0.42632	0.628756	1.12964e-05	4.34264e-05		0.00257681	0.00244561	0.00249548	0.00276751	0.00273788	0.00268359	0.00240444	0.00254708	0.00237235	0.00252973	0.00257635	0.00258454	0.00244888	0.00248203	0.0024856	0.00285436	0.00248608	0.0026747	0.00262781	0.00233108	0.00254309	0.00233516	0.00247919	0.00257516	0.002169	0.00208106	0.00187426	0.00193188	0.0020724	0.00193048	0.00208832	0.00205536	0.00214983
Tomasz_Woznicki_ESI_NEG_117	NEG_117	833.198	11.3749	[HCOOH]	Delphinidin triglucoside (ESI-)		Phenolic	Accurate mass matched MF only (RT consistent with literature)	Level 3	Not captured	Not captured	0.24882	0.494477	6.94907e-07	6.39042e-06		0.000537572	0.000548622	0.000488238	0.000535792	0.000620378	0.00044142	0.000499095	0.000435445	0.000647003	0.000692318	0.000617076	0.000436841	0.00186672	0.00252317	0.00219366	0.00223828	0.00195657	0.00235813	0.00226496	0.00207118	0.00137082	0.00187296	0.00190439	0.00200255	0.00314121	0.0038676	0.00310393	0.0035678	0.00244776	0.00244398	0.00249004	0.00222803	0.00232525
Tomasz_Woznicki_ESI_NEG_118	NEG_118	463.087	11.3831	[H]	Delphinidin glucoside (ESI-)		Phenolic	High confidence (RT and accurate mass match, no MS2 in this study but previous MS2 match)	Level 3	Not captured	Not captured	0.146157	0.389474	0.000374086	0.00074977		0.0215337	0.0192578	0.0184186	0.0244749	0.0246324	0.0203679	0.0165822	0.0176002	0.0291326	0.0235867	0.027033	0.0276732	0.0267587	0.0335925	0.0362548	0.0385806	0.0275872	0.0319729	0.0267491	0.0302947	0.0304938	0.0338716	0.0323357	0.0287173	0.0374673	0.0324036	0.0270282	0.0177394	0.0262599	0.0187889	0.0282979	0.0226701	0.0237966
Tomasz_Woznicki_ESI_NEG_119	NEG_119	817.204	11.408	[H]	Cyanidin triglucoside (ESI-)		Phenolic	Accurate mass matched MF only (RT consistent with literature)	Level 3	Not captured	Not captured	0.00371211	0.0967212	4.26365e-06	2.19742e-05		0.00170736	0.00161537	0.00135464	0.00176012	0.00138721	0.00117408	0.00141629	0.000926451	0.0016758	0.00145896	0.00142507	0.00111839	0.003181	0.00407485	0.0030409	0.00329422	0.00256927	0.0029822	0.0036203	0.00296181	0.00204397	0.00251669	0.00205219	0.00274478	0.00204102	0.00262996	0.00249756	0.0027732	0.00138788	0.00183483	0.00176	0.00166324	0.00177575
Tomasz_Woznicki_ESI_NEG_120	NEG_120	599.161	11.4185	Dimer [H]	Hydroxy Benzoic acid Glucoside, salicylate beta-D-glucose ester II (ESI-)	CID: 49859589	Phenolic	Accurate mass matched MF only	Level 2	Not captured	Not captured	0.263597	0.517268	0.0162154	0.0229759		0.00165932	0.00185471	0.00148267	0.000898594	0.00136917	0.00139011	0.00130568	0.00142201	0.00131905	0.000870963	0.00110428	0.000936917	0.00157606	0.000805138	0.0010412	0.00087412	0.00119719	0.00131013	0.00099709	0.000995583	0.00120979	0.00102409	0.00109392	0.000809847	0.00109212	0.00105028	0.00125821	0.00133214	0.00185167	0.00135455	0.00169452	0.00127023	0.0016428
Tomasz_Woznicki_ESI_NEG_121	NEG_121	137.024	11.4187	[H]	Hydroxybenzoate; salicylate II (ESI-)	CID: 54675850	Phenolic	Accurate mass matched MF only	Level 2	Not captured	Not captured	0.0288723	0.213736	0.387237	0.422359		0.00205228	0.00200527	0.00183029	0.00168476	0.00172786	0.00184979	0.00180788	0.00188965	0.00172552	0.00155315	0.00166641	0.00154429	0.00199745	0.00152744	0.00172877	0.00170534	0.00175125	0.00176867	0.00157923	0.00176651	0.00174482	0.00163436	0.0017253	0.00154046	0.00158768	0.0016101	0.00173206	0.00177014	0.0020018	0.00196396	0.00194104	0.00165187	0.00178716
Tomasz_Woznicki_ESI_NEG_122	NEG_122	209.03	11.4187	[H]	Galactaric acid; Glucaric acid (ESI-)		Organic acid	Accurate mass matched MF only	Level 3	Not captured	Not captured	0.95612	0.970607	0.0336741	0.0457773		0.00338317	0.00332579	0.00373891	0.00502949	0.00444393	0.00381144	0.00471899	0.00454941	0.00733834	0.00511775	0.0049671	0.00394816	0.00366375	0.00370292	0.00276628	0.00440942	0.00344883	0.00303283	0.00303154	0.00420998	0.00303733	0.00366099	0.0031251	0.00285883	0.003653	0.00331223	0.00485008	0.00576686	0.00586474	0.00334918	0.00324531	0.00331	0.00449623
Tomasz_Woznicki_ESI_NEG_123	NEG_123	371.098	11.4906	[HCOOH]	Coumaroyl-glucoside; Glucosyl-hydroxycinnamate; Bilobalide; (ESI-)		Phenolic	Accurate mass matched MF only	Level 3	Not captured	Not captured	0.667747	0.798911	0.94394	0.945957		0.0153953	0.0158582	0.0154787	0.0150667	0.0152903	0.014179	0.0159732	0.0151122	0.0103985	0.0129196	0.0122091	0.0128328	0.0131625	0.0146313	0.0153497	0.0175994	0.0157053	0.0155475	0.0156045	0.0125654	0.014784	0.0143673	0.0146734	0.0127426	0.0103828	0.0117526	0.0155894	0.014422	0.0137524	0.0166638	0.0132397	0.0137109	0.0167527
Tomasz_Woznicki_ESI_NEG_124	NEG_124	341.087	11.5751	[H]	Caffeic acid-glucoside II (ESI-)		Phenolic	Accurate mass matched MF only	Level 3	281; 251; 203; 295; 179; 161; 135 (major fragments of 179 and 161 confirm as caffeoyl glucose)	Not captured	0.110945	0.361343	7.12028e-06	3.21097e-05		0.076095	0.0904403	0.0972822	0.0916102	0.086257	0.0910203	0.0962593	0.0880812	0.0871622	0.0856616	0.0921502	0.091382	0.0642101	0.0685359	0.0673853	0.0684032	0.0662962	0.0657857	0.0688296	0.0658358	0.0627672	0.0598545	0.0556194	0.0590084	0.0616862	0.0629344	0.073713	0.0653267	0.0529852	0.0652216	0.0507339	0.0598636	0.0534911
Tomasz_Woznicki_ESI_NEG_125	NEG_125	387.129	11.6259	[H]	Secologanin (ESI-)	CID: 161276	Terpene glycoside	Accurate mass matched MF only	Level 2	225; 165	225 > 165, 121: 165> 123, 121, 120, 109	0.110945	0.361343	3.85305e-07	5.64713e-06		0.0191064	0.0189983	0.0197523	0.0192146	0.0182355	0.017695	0.0199743	0.016691	0.0182154	0.0172913	0.0177015	0.0174434	0.0235119	0.0250928	0.0231547	0.0216898	0.0224465	0.0228333	0.0268911	0.0219544	0.0225346	0.0215993	0.0193355	0.0222114	0.0346647	0.0403007	0.0490663	0.0460399	0.0339386	0.0444103	0.0357985	0.0400886	0.040135
Tomasz_Woznicki_ESI_NEG_129	NEG_129	527.103	11.716	[HCOOH]	(-)-Epigallocatechin-glucuronide I (ESI-)		Phenolic	Accurate mass matched MF only	Level 3	Not captured	Not captured	0.88533	0.941541	0.00167654	0.00290146		0.0519914	0.0875047	0.031972	0.0421498	0.0481537	0.0485208	0.0418979	0.0463928	0.0645454	0.0511926	0.0520088	0.0400235	0.0490132	0.0551538	0.139706	0.0794901	0.0702932	0.0655856	0.0559505	0.0920201	0.0612951	0.0698229	0.120364	0.0689538	0.0772409	0.158042	0.120496	0.0709482	0.0734498	0.10484	0.0654527	0.132253	0.0551739
Tomasz_Woznicki_ESI_NEG_130	NEG_130	297.061	11.7554		Unknown_297.061_11.8mins (ESI-)		Unknown	Unknown	Level 4	Not captured	Not captured	0.874052	0.938056	0.00406066	0.00645576		0.0239929	0.0243726	0.0262642	0.0131753	0.0137645	0.0218127	0.0186975	0.0141703	0.0140807	0.0115692	0.0156528	0.0146957	0.0107739	0.00970102	0.0124864	0.00685922	0.00789132	0.0129245	0.0171186	0.00904654	0.0140371	0.00935101	0.00881361	0.0130155	0.00846011	0.00882302	0.00920135	0.0127426	0.0109436	0.0124172	0.0139747	0.0138606	0.0127867
Tomasz_Woznicki_ESI_NEG_131	NEG_131	625.14	11.8551	[H]	Delphinidin diglucoside II (ESI-)		Phenolic	Accurate mass matched MF only (RT consistent with literature)	Level 3	Not captured	Not captured	0.0915358	0.33755	0.139743	0.17157		0.00234445	0.00346874	0.00268522	0.00387417	0.00285151	0.00377014	0.00279925	0.00347689	0.00354035	0.00237065	0.00239922	0.00297172	0.00289256	0.00246884	0.00327565	0.00278609	0.00249905	0.00345783	0.00275473	0.00257252	0.00248715	0.00284842	0.00263753	0.00256563	0.0040189	0.00233779	0.00237306	0.00234632	0.00322696	0.0029646	0.00308995	0.00245331	0.00271151
Tomasz_Woznicki_ESI_NEG_133	NEG_133	787.172	11.8731	[H]	Delphinidin -glucoside -caffoyl-glucoside (ESI-)		Phenolic	Accurate mass matched MF only (RT consistent with literature)	Level 3	Not captured	Not captured	0.24565	0.494477	1.39576e-05	4.88516e-05		0.00359154	0.00323186	0.00368536	0.00382075	0.0037259	0.00365246	0.00348115	0.00381938	0.0035966	0.00441284	0.00411326	0.00319063	0.0031377	0.00319544	0.00405867	0.00392995	0.00380293	0.00371657	0.00370707	0.00325153	0.00355025	0.00358861	0.0038491	0.00329478	0.00661239	0.00646923	0.00596228	0.00606834	0.00745695	0.00662755	0.0079856	0.00676436	0.00622453
Tomasz_Woznicki_ESI_NEG_134	NEG_134	305.066	11.8742	[H]	(-)-Epigallocatechin (ESI-)	CID: 72277	Phenolic	High confidence (RT, accurate mass and MS2 match)	Level 1	287; 263; 261; 247; 243; 221; 219; 179; 167; 165; 164; 139; 137; 125	221> 203, 193, 179, 177, 175, 159, 149, 137, 125, 123: 219> 201, 191, 177, 175, 161, 159, 149, 137, 133: 179> 164, 161, 151, 137, 135, 111, 109:	0.00492169	0.103624	1.65104e-06	1.13873e-05		0.0248012	0.0226576	0.0275064	0.0236223	0.0252562	0.0254559	0.0267005	0.0254775	0.0208459	0.0265114	0.0247466	0.0198728	0.0191409	0.0178183	0.0216998	0.0212571	0.0217893	0.0216969	0.0214967	0.0199545	0.0202979	0.020163	0.0215421	0.0189161	0.0286953	0.0275934	0.0260227	0.0277342	0.0333154	0.0356864	0.0350464	0.0333034	0.02923
Tomasz_Woznicki_ESI_NEG_135	NEG_135	481.098	11.8785	[H]	(-)-Epigallocatechin-glucuronide II (ESI-)		Phenolic	Accurate mass matched MF only (RT consistent with literature)	Level 3	175; 257; 283; 301; 319; 329; 355	301> 283, 273, 259, 257, 233, 215, 191, 175, 149: 355> 337, 265, 247, 235, 205, 193, 192, 177, 175, 165, 163, 147: 175> 147, 119	0.284674	0.531658	0.00117088	0.00208009		0.164732	0.144077	0.138136	0.181456	0.168273	0.159528	0.146046	0.156279	0.189019	0.176634	0.189302	0.1671	0.186044	0.207334	0.226606	0.241952	0.195034	0.110353	0.190402	0.105919	0.208098	0.115437	0.105747	0.197197	0.272582	0.257914	0.227841	0.231705	0.245715	0.193387	0.246501	0.20775	0.220916
Tomasz_Woznicki_ESI_NEG_137	NEG_137	463.087	11.9933	[H]	Delphinindin glucoside (3-O, 5-O, 7-O) (ESI-)		Phenolic	Accurate mass matched MF only	Level 3	Not captured	Not captured	0.667747	0.798911	6.94907e-07	6.39042e-06		0.0436876	0.0407944	0.048761	0.0450471	0.0399618	0.0433518	0.0449743	0.0459314	0.0402146	0.0452674	0.0412505	0.0418024	0.0402441	0.0373917	0.0395975	0.0390158	0.041796	0.0334398	0.0414763	0.0351887	0.0348175	0.0380055	0.0384591	0.0386756	0.065307	0.0742448	0.0878816	0.0760858	0.0677793	0.0824336	0.0671421	0.0746098	0.0758776
Tomasz_Woznicki_ESI_NEG_138	NEG_138	401.108	12.0006	[HCOOH]	Feruloyl glucoside (ESI-)	CID: 13962928	Phenolic	Accurate mass matched MF only (RT consistent with literature)	Level 2+	Not captured	Not captured	0.95612	0.970607	3.25305e-05	9.19084e-05		0.0132975	0.0130715	0.0141128	0.0117135	0.0107701	0.0101142	0.0126205	0.0131271	0.0088913	0.00898552	0.00942397	0.0106528	0.00868318	0.0089216	0.0094866	0.00933203	0.00919058	0.00882979	0.0106418	0.00746647	0.0096883	0.00961073	0.00962776	0.0083859	0.0100916	0.0132853	0.0200625	0.0168027	0.0160658	0.0210846	0.0170524	0.0192881	0.0210625
Tomasz_Woznicki_ESI_NEG_139	NEG_139	337.092	12.0438	[H]	Coumaroylquinic acid (ESI-)		Phenolic	Accurate mass matched MF and MS2 fits structure, not RT matched to reference standard, bond position unknown	Level 3	191; 173; 163; 119	163> 119: 191> 173, 171, 163, 155, 127, 125, 115, 111, 109, 108, 99, 93, 85:	0.279252	0.531658	0.00335026	0.00543692		0.0333879	0.0349409	0.0408345	0.0279791	0.0313682	0.0306489	0.0286279	0.0305459	0.0268098	0.0247477	0.0272883	0.031774	0.023672	0.0197009	0.0269022	0.0224742	0.0263765	0.0256134	0.0278114	0.0210881	0.0445845	0.039171	0.0433999	0.0411868	0.0241823	0.0264792	0.0425395	0.0307155	0.0517581	0.0457078	0.0334903	0.0360046	0.053833
Tomasz_Woznicki_ESI_NEG_140	NEG_140	947.244	12.0442	[HCOOH]	Cyanidin-3-(p-coumaroyl)-rutinoside-5-glucoside (ESI-)	CID: 102163929	Phenolic	Accurate mass matched MF only (RT consistent with literature)	Level 2+	Not captured	Not captured	0.925961	0.960787	0.000585931	0.00110807		0.0147293	0.0163756	0.0178008	0.014031	0.0154629	0.0148902	0.0139346	0.0141694	0.0124324	0.0117986	0.0129874	0.0154744	0.0122388	0.00977516	0.0137095	0.0108402	0.0125844	0.0124885	0.0127292	0.0112221	0.0129126	0.0110776	0.0116777	0.0121039	0.00996399	0.00951843	0.0127299	0.0101251	0.00766718	0.01258	0.0113061	0.0116914	0.01163
Tomasz_Woznicki_ESI_NEG_141	NEG_141	673.161	12.1035		Unknown_673.16_MZ_12.1mins (ESI-)		Unknown	Unknown	Level 4	Not captured	Not captured	0.626286	0.77094	1.22781e-05	4.49878e-05		0.0840021	0.169455	0.1414	0.188334	0.195474	0.18099	0.17232	0.0842733	0.192991	0.224269	0.180768	0.181426	0.201274	0.204369	0.197087	0.282198	0.183554	0.201105	0.189467	0.206916	0.208201	0.195573	0.203757	0.207939	0.115964	0.123817	0.0874862	0.0724664	0.114748	0.0875834	0.10688	0.0652507	0.0703596
Tomasz_Woznicki_ESI_NEG_142	NEG_142	609.145	12.1375	[2H]	Delphinidin 3-O-rutinoside (ESI-)	CID: 5492231	Phenolic	High confidence (RT, accurate mass and MS2 match)	Level 1	300; 301; 315; 343; 355; 373; 483	300> 283, 272, 271, 256, 255, 228, 227, 216, 200, 147, 124: 301> 283, 273, 259, 257, 255, 239, 233, 229, 191, 175, 163: 315> 300, 287, 271, 269, 253, 247, 243, 229, 215, 205, 191, 190, 189, 177, 164, 161:	0.819781	0.900415	9.15454e-07	8.1009e-06		0.727104	0.728436	0.708975	0.770549	0.80359	0.756735	0.728468	0.731184	0.778517	0.711062	0.761208	0.753178	0.811492	0.810683	0.812439	0.843811	0.758273	0.814593	0.768044	0.804601	0.818014	0.797352	0.770812	0.818127	0.661126	0.64267	0.549392	0.577018	0.634459	0.529198	0.602921	0.567192	0.593651
Tomasz_Woznicki_ESI_NEG_143	NEG_143	593.13	12.1459	[H]	Epigallocatechin-(4beta->8)-catechin or cyanidin-(p-coumaroyl)-glucoside (ESI-)		Phenolic	Accurate mass matched MF only	Level 3	Not captured	Not captured	0.443037	0.639336	5.71843e-05	0.000144191		0.0115463	0.0107918	0.0133144	0.00760986	0.00778624	0.0119591	0.0120581	0.0122134	0.00669517	0.00876759	0.0107489	0.00762374	0.00680797	0.00616429	0.00770189	0.00705517	0.00702324	0.00693676	0.00782457	0.00581836	0.00805545	0.00767079	0.00868924	0.00603855	0.0125436	0.0118159	0.00835695	0.0132088	0.0100956	0.0158466	0.0149467	0.0157371	0.00999046
Tomasz_Woznicki_ESI_NEG_144	NEG_144	371.098	12.2227	[HCOOH]	1-O-coumaroyl-beta-D-glucose II (ESI-)	CID: 14158117	Phenolic	High confidence (RT, accurate mass and MS2 match)	Level 1	209; 194; 165; 150	209> 194, 165, 150: 194> 150:	0.819781	0.900415	0.000359971	0.00073555		0.059874	0.064388	0.0767912	0.0596085	0.061284	0.0565179	0.0572343	0.0646059	0.0443762	0.0483898	0.0508078	0.057851	0.045436	0.0485461	0.0579384	0.0562316	0.0511045	0.0500723	0.0586204	0.0425402	0.0540947	0.0495507	0.0493286	0.0436819	0.0516769	0.0588509	0.0754091	0.0641196	0.0603699	0.0676861	0.0700353	0.0683369	0.0724333
Tomasz_Woznicki_ESI_NEG_146	NEG_146	577.134	12.298	[H]	Procyanidin B1, B2 or B3 I (ESI-)		Phenolic	Accurate mass matched MF only (RT consistent with literature)	Level 3	Not captured	Not captured	0.0494689	0.253806	0.000195791	0.000419297		0.00202641	0.00178284	0.00216742	0.00158586	0.0022857	0.00210289	0.00202833	0.00221357	0.00217707	0.00196414	0.0010839	0.00200918	0.0011907	0.002707	0.00237613	0.00203981	0.00194257	0.00245404	0.00189902	0.00194075	0.00242273	0.00237706	0.0017835	0.00169662	0.00293265	0.00234563	0.00239878	0.00273512	0.00295166	0.00309537	0.00340591	0.00290726	0.00257297
Tomasz_Woznicki_ESI_NEG_147	NEG_147	788.206	12.3926	[NH3]	Delphinidin 3-O-beta-D-glucoside 5-O-(6-coumaroyl-beta-D-glucoside) (ESI-)	CID: 23724731	Phenolic	Accurate mass matched MF only (RT consistent with literature)	Level 2+	Not captured	Not captured	0.0204244	0.184345	2.30422e-06	1.49677e-05		0.00384237	0.00438681	0.00604346	0.00276534	0.00288689	0.00353633	0.00469671	0.00653658	0.00141108	0.00223202	0.00247218	0.00345647	0.00315219	0.00185627	0.00129498	0.000704793	0.00231437	0.00150161	0.00316376	0.00143303	0.00102388	0.00110498	0.000669394	0.00143988	0.00437787	0.00645338	0.00760069	0.00730335	0.0063222	0.00908992	0.00822134	0.00852541	0.00858832
Tomasz_Woznicki_ESI_NEG_149	NEG_149	625.14	12.4842	[H]	Delphinidin diglucoside III (ESI-)		Phenolic	Accurate mass matched MF only	Level 3	Not captured	Not captured	0.526752	0.705848	0.387237	0.422359		0.00382423	0.00538831	0.00443657	0.00414806	0.00379626	0.00422009	0.00430939	0.00371998	0.00349889	0.00284782	0.00344482	0.00431619	0.00415549	0.00441368	0.00404692	0.00341199	0.0041681	0.00398089	0.00510202	0.00349178	0.00517009	0.00391281	0.00300714	0.00421581	0.00362834	0.00420679	0.00544492	0.00508266	0.00341909	0.00440666	0.00358097	0.00409411	0.0052969
Tomasz_Woznicki_ESI_NEG_150	NEG_150	315.108	12.4939		Unknown_315.108_MZ_12.5mins (ESI-)		Unknown	Unknown	Level 4	300; 297; 271; 269; 253	Not captured	0.00262596	0.0879698	9.20141e-06	3.68843e-05		0.0580989	0.0540517	0.0546292	0.0517061	0.0540086	0.0539848	0.0567864	0.0591279	0.0468196	0.0486503	0.050245	0.0479572	0.0524574	0.0537005	0.0519106	0.0540177	0.0528104	0.0533847	0.0557425	0.0485744	0.0525884	0.0475593	0.051604	0.0453004	0.0585367	0.0600513	0.065497	0.0596447	0.0667445	0.0719824	0.0651488	0.0632504	0.0607166
Tomasz_Woznicki_ESI_NEG_151	NEG_151	447.093	12.5022	[H]	Ideain (Cyanidin 3-O-galactoside) (ESI-)	CID: 441699	Phenolic	High confidence (RT, accurate mass and MS2 match)	Level 1	Not captured	Not captured	0.0307837	0.218266	0.000430743	0.000841743		0.0494287	0.0409413	0.0439217	0.0545117	0.0463636	0.0481617	0.0436128	0.0486326	0.0573093	0.0546163	0.0568211	0.0505754	0.0401616	0.042274	0.046991	0.0572152	0.0452915	0.04327	0.0405319	0.0439685	0.0450456	0.0549065	0.0533701	0.0438597	0.0515759	0.0286487	0.0271998	0.0252538	0.0257166	0.0209057	0.0294892	0.0439533	0.0450115
Tomasz_Woznicki_ESI_NEG_152	NEG_152	373.15	12.5194	[H]	Deoxyloganin; Epideoxyloganin; (ESI-)		Phenolic	Accurate mass matched MF only	Level 3	Not captured	Not captured	0.451639	0.639936	2.42547e-06	1.49677e-05		0.00206952	0.0016711	0.00168218	0.00168106	0.00172321	0.00174857	0.00218814	0.00169501	0.00196207	0.00201488	0.00188181	0.00155905	0.00224374	0.00205176	0.00171388	0.0019028	0.00204434	0.0021878	0.0020651	0.00245352	0.00209529	0.00212465	0.00227295	0.00197541	0.00423892	0.00414046	0.00395125	0.00373217	0.00396363	0.00423964	0.00329107	0.00400161	0.00375516
Tomasz_Woznicki_ESI_NEG_153	NEG_153	465.103	12.5446	[H]	Epicatechin glucuronide isomer or taxifolin glucoside isomer (C21H22O12) (ESI-)		Phenolic	Accurate mass matched MF only	Level 3	Not captured	Not captured	0.735141	0.838884	0.209276	0.246609		0.0568476	0.0371587	0.0514177	0.0608214	0.0551379	0.0537557	0.0494181	0.0532331	0.0651542	0.0500894	0.063578	0.0564017	0.0461058	0.0398959	0.0573797	0.0666958	0.0526479	0.0554969	0.0521723	0.0510705	0.0542492	0.066515	0.0683172	0.0523151	0.0583251	0.0469574	0.0558871	0.0426292	0.0525372	0.0486164	0.0586172	0.048407	0.0407743
Tomasz_Woznicki_ESI_NEG_154	NEG_154	385.113	12.561	[H]	Sinapoyl glucose I (ESI-)		Phenolic	Accurate mass matched MF only	Level 3	Not captured	Not captured	0.119816	0.362541	0.000132426	0.00029435		0.0282168	0.0294804	0.0336188	0.0267747	0.0248966	0.0244442	0.0254431	0.0303138	0.0179831	0.0209208	0.02258	0.0249402	0.0263859	0.0278968	0.0289249	0.0289426	0.0257489	0.0244014	0.0325639	0.0211744	0.0262259	0.0251592	0.0237467	0.0250175	0.0280892	0.0366918	0.0450282	0.0385724	0.0357993	0.041357	0.0383929	0.0376534	0.042085
Tomasz_Woznicki_ESI_NEG_155	NEG_155	223.061	12.5615	[H] Frag	Sinapate (potential fragment of sinapoyl-glucose I) (ESI-)	CID: 637775	Phenolic	Accurate mass matched MF only	Level 2	Not captured	Not captured	0.110945	0.361343	5.19419e-05	0.00013385		0.00501813	0.00520143	0.00588383	0.00470337	0.00443456	0.00435206	0.00417734	0.0052689	0.00302614	0.00355311	0.00399355	0.00449824	0.00477291	0.00478	0.00528933	0.00505121	0.00459848	0.00449268	0.00573367	0.00362881	0.00449391	0.00448281	0.00399723	0.00446166	0.00505694	0.00660876	0.00792638	0.00728936	0.00615054	0.00759137	0.0069259	0.00674873	0.0077547
Tomasz_Woznicki_ESI_NEG_156	NEG_156	431.119	12.5616	[HCOOH]	12-Hydroxyjasmonic acid 12-O-beta-D-glucoside (or an isomer of C19H30O8: Citroside A and Citroside B [citrus fruits], Corchoionol C 9-glucoside [not detected in fruits, just tea], Vomifoliol 9-glucoside [detected in grapes and other fruits], Sonchuionoside C [detecetd in white wines such as Riesling], 6e,9e-Dihydroxy-4,7E-megastigmadien-3-one 9-glucoside [deteceted in fruits]) (ESI-)		Phenolic	Accurate mass matched MF only	Level 3	Not captured - over fragmented at NCE 45	Not captured - over fragmented at NCE 45	0.162984	0.410965	5.82947e-05	0.000145427		0.0944994	0.0916116	0.108199	0.0854835	0.0836939	0.0818639	0.0829073	0.0966211	0.0600535	0.0695672	0.0717462	0.0827229	0.0857202	0.090483	0.0928255	0.0919669	0.0870332	0.0803181	0.103514	0.0708948	0.0825741	0.0842894	0.0792561	0.0826112	0.0927359	0.116521	0.137609	0.125496	0.116016	0.134911	0.125447	0.124893	0.135695
Tomasz_Woznicki_ESI_NEG_157	NEG_157	289.071	12.595	[H]	Epicatechin I; Catechin I (ESI-)		Phenolic	Accurate mass matched MF only	Level 3	Not captured	Not captured	0.0277829	0.21361	1.83874e-05	5.90663e-05		0.0120791	0.0107802	0.0123285	0.0107941	0.0120209	0.0121706	0.0121808	0.0128919	0.0104547	0.0119506	0.0114431	0.0110766	0.0104184	0.0107473	0.0126739	0.00999599	0.0111103	0.0121454	0.011375	0.00913793	0.0123072	0.0114139	0.0101778	0.00943544	0.0164934	0.0134505	0.011698	0.01387	0.0173768	0.0166645	0.0178707	0.016384	0.0135742
Tomasz_Woznicki_ESI_NEG_158	NEG_158	353.087	12.6398	[H]	Chlorogenic acid (ESI-)	CID: 1794427	Phenolic	High confidence (RT, accurate mass and MS2 match)	Level 1	Not captured	Not captured	0.110945	0.361343	0.000444772	0.000861976		0.0135186	0.0124112	0.0160446	0.0112982	0.0129634	0.0113215	0.0118299	0.013254	0.00997406	0.011059	0.0111749	0.0114159	0.0109088	0.00921727	0.0143471	0.0106606	0.0129395	0.0113078	0.012844	0.00801338	0.0118826	0.00994915	0.0111985	0.0103294	0.0120282	0.0143134	0.0145932	0.0130687	0.0158258	0.0196788	0.0182569	0.0175071	0.0145283
Tomasz_Woznicki_ESI_NEG_160	NEG_160	376.161	12.679	[NH3]	7-Deoxyloganate or 8-Epideoxyloganic acid (ESI-)		Phenolic	Accurate mass matched MF only	Level 3	Not captured	Not captured	0.94394	0.970607	0.00191812	0.00323596		0.00563125	0.00608873	0.00705842	0.0055256	0.00663995	0.00507356	0.00658512	0.00800013	0.00593871	0.00527959	0.00577366	0.00567081	0.00631586	0.00681217	0.0056112	0.00673483	0.00600104	0.0068512	0.00585535	0.00429015	0.00637005	0.00623728	0.00461115	0.00506978	0.00720341	0.00639313	0.00762726	0.00656308	0.00692514	0.00769635	0.0066342	0.00746113	0.0071207
Tomasz_Woznicki_ESI_NEG_161	NEG_161	341.087	12.7125	[H]	Caffeic acid-glucoside IV (ESI-)		Phenolic	Accurate mass matched MF only (RT consistent with literature)	Level 3	Not captured	Not captured	0.716531	0.825684	6.94907e-07	6.39042e-06		0.0154881	0.0145099	0.0167063	0.0172766	0.0163695	0.0143375	0.0203781	0.0150104	0.0166316	0.0194449	0.0201492	0.0162701	0.011621	0.0108093	0.0125183	0.0130881	0.0125737	0.0129929	0.0119672	0.0133121	0.0117904	0.0117589	0.0105927	0.0101937	0.0107931	0.00911527	0.0106678	0.00882263	0.0076854	0.0106897	0.00799067	0.00975989	0.00780737
Tomasz_Woznicki_ESI_NEG_162	NEG_162	657.166	12.7801		Unknown_657.166_MZ_12.8mins (ESI-)		Unknown	Unknown	Level 4	Not captured	Not captured	0.650843	0.798911	0.00552364	0.00854979		0.099201	0.113529	0.117635	0.106986	0.17139	0.155645	0.0988736	0.151195	0.175276	0.150753	0.111878	0.108851	0.102729	0.161609	0.170297	0.156322	0.16022	0.108873	0.136112	0.116318	0.105871	0.180098	0.180744	0.170756	0.117469	0.110261	0.101954	0.0750735	0.115015	0.0992416	0.109042	0.104957	0.102168
Tomasz_Woznicki_ESI_NEG_165	NEG_165	739.208	12.8814	[H]	Cyanidin rhamnosylrutinoside (ESI-)		Phenolic	Accurate mass matched MF only (RT consistent with literature)	Level 3	Not captured	Not captured	0.332019	0.564912	0.000152482	0.000331084		0.00256556	0.00293419	0.0025795	0.00184157	0.00375898	0.00251971	0.00221102	0.00448501	0.00152929	0.00180287	0.00245672	0.00276889	0.00386329	0.00292247	0.00353697	0.00303641	0.00386088	0.00374343	0.00269285	0.0015952	0.00323286	0.00275023	0.00262581	0.0018769	0.00380379	0.00384941	0.00415775	0.0039643	0.0044014	0.0063591	0.00363113	0.00503472	0.00438675
Tomasz_Woznicki_ESI_NEG_166	NEG_166	949.224	12.8983	[H]	Delphinidin 3-O-glucosyl-5-O-caffeoylglucoside-3'-O-glucoside (ESI-)	CID: 90657951	Phenolic	Accurate mass matched MF only (RT consistent with literature)	Level 2+	Not captured	Not captured	0.42632	0.628756	0.041607	0.0557534		0.00535068	0.00521975	0.00565895	0.00463446	0.00689579	0.00552832	0.00462784	0.0068507	0.0043052	0.00414442	0.00498425	0.00621591	0.00683493	0.0062894	0.00726889	0.00747936	0.00664397	0.0070729	0.00569287	0.00465847	0.00595162	0.00619571	0.00610671	0.00468462	0.00578829	0.00551678	0.00572346	0.00598267	0.0057916	0.0064735	0.0056093	0.00647378	0.00600675
Tomasz_Woznicki_ESI_NEG_167	NEG_167	611.16	12.9068		Unknown_611.16_MZ_12.9mins (ESI-)		Unknown	Unknown	Level 4	501; 485; 475; 303; 285; 241; 217; 199	485> 431, 425, 285, 261, 249, 231, 219, 215, 203, 191, 189, 177, 176, 175, 163, 161, 149, 148: 285> 267, 257, 243, 241, 217, 199, 175, 149: 241> 226, 224, 213, 211, 199, 198, 197, 195, 185, 180, 171, 169	0.99361	0.99361	0.351737	0.390911		0.296624	0.272554	0.289897	0.362806	0.312377	0.336606	0.2804	0.293819	0.357145	0.333912	0.313814	0.26645	0.34662	0.302328	0.316756	0.379982	0.35369	0.369428	0.289949	0.315934	0.31252	0.587077	0.381268	0.319238	0.450342	0.419625	0.24826	0.244034	0.437068	0.383777	0.236035	0.389704	0.222951
Tomasz_Woznicki_ESI_NEG_168	NEG_168	325.092	12.9745	[H]	Coumaroyl-beta-D-glucose II (ESI-)		Phenolic	Accurate mass matched MF only	Level 3	Not captured	Not captured	0.0494689	0.253806	2.14454e-05	6.57379e-05		0.022897	0.037573	0.0345738	0.0416684	0.0326716	0.0338802	0.0355012	0.0432048	0.0415967	0.0487542	0.0406332	0.0369946	0.0197174	0.0195369	0.0181958	0.0203886	0.0172925	0.0198688	0.0176887	0.0203697	0.0154231	0.013017	0.0132431	0.0115184	0.028011	0.022769	0.019328	0.0196239	0.017343	0.0204711	0.0177561	0.0185264	0.0116709
Tomasz_Woznicki_ESI_NEG_169	NEG_169	623.161	13.1568	[2H]	Petunidin-3-O-rutinoside (ESI-)	CID: 101949843	Phenolic	High confidence (RT, accurate mass and MS2 match)	Level 1	591; 497; 461; 447; 387; 369; 357; 329; 315; 314; 300; 299; 285; 283; 272; 271	329> 314, 313, 301, 296, 286, 270, 242, 228, 189, 177, 163, 151, 133: 315 > 300, 299, 287, 272, 256, 247, 162: 314 > 300, 299, 286, 271, 255, 242:	0.614357	0.77094	0.00383302	0.00611458		0.014822	0.0154848	0.0147682	0.0212326	0.0202791	0.015098	0.0139396	0.0180806	0.0179834	0.0221347	0.0209777	0.0180844	0.0175933	0.0213481	0.0219587	0.0216023	0.0185257	0.0173608	0.0181222	0.0242762	0.0229422	0.0187934	0.0220278	0.0207583	0.0203854	0.0167094	0.0110826	0.0124049	0.0166698	0.0126012	0.0177626	0.0157717	0.0118032
Tomasz_Woznicki_ESI_NEG_170	NEG_170	343.139	13.1725	[H]	Dihydroconiferyl alcohol glucoside; 8-Epiiridotrial glucoside; (ESI-)		Phenolic	Accurate mass matched MF only	Level 3	Not captured	Not captured	0.920044	0.960787	3.85305e-07	5.64713e-06		0.00464622	0.00395092	0.00389007	0.00398245	0.0039384	0.00410028	0.004328	0.00387512	0.00419136	0.00362915	0.00411755	0.00389986	0.0050879	0.00597377	0.00557685	0.00503755	0.00532533	0.00604872	0.00676169	0.00537164	0.00548385	0.00560707	0.00503934	0.00561101	0.00702024	0.00781577	0.0077666	0.00810296	0.00697231	0.00721932	0.00706906	0.00757897	0.00714629
Tomasz_Woznicki_ESI_NEG_171	NEG_171	465.103	13.1733	[H]	Taxifolin glucoside (3-, 4-, 7-) I (ESI-)		Phenolic	Accurate mass matched MF and MS2 fits structure, not RT matched to reference standard, bond position unknown	Level 3	355; 339; 329; 303; 285; 241; 199	285> 267, 257, 243, 241, 217, 199, 175, 149: (other top 2 ions not captured)	0.0988549	0.353915	0.00916551	0.0136899		0.011626	0.0097905	0.0107718	0.0121502	0.0125911	0.0114269	0.0101215	0.0115733	0.015049	0.0128628	0.0142636	0.0129458	0.00903378	0.00916054	0.0112328	0.0134529	0.0103786	0.0108682	0.00899722	0.0102676	0.010584	0.0129793	0.0139096	0.0110193	0.00975722	0.0104707	0.0105755	0.00993876	0.0102108	0.00863031	0.0124119	0.00908851	0.00990483
Tomasz_Woznicki_ESI_NEG_172	NEG_172	641.171	13.2431		Unknown_647.171_MZ_13.25mins (ESI-)		Unknown	Unknown	Level 4	515; 501; 475; 315; 300; 283; 271; 256	515> 500, 483, 482, 455, 421, 355, 337, 296, 279, 261, 249, 234, 219, 207, 206, 205, 192, 191, 178, 163: 315> 300, 297, 287, 283, 273, 271, 257, 256, 255, 247, 229, 149: 300> 283, 282, 272, 271, 258, 256, 244, 238, 230, 228, 214, 204, 190, 175	0.338465	0.564912	0.0647527	0.0834314		0.00997799	0.00958317	0.01025	0.0124921	0.0140794	0.0166213	0.014493	0.0113236	0.0117787	0.0142228	0.0142542	0.0112555	0.017153	0.0116285	0.0260424	0.0152541	0.0131681	0.0204681	0.0124867	0.023751	0.0129771	0.0134037	0.0154347	0.0243769	0.0225211	0.0118438	0.0118404	0.0136601	0.0196898	0.00875584	0.0218819	0.0167178	0.00785001
Tomasz_Woznicki_ESI_NEG_173	NEG_173	609.145	13.2437	[H]	Cyanidin 3-O-sophoroside (ESI-)	CID: 11169452	Phenolic	High confidence (RT, accurate mass and MS2 match)	Level 1	531; 489; 447; 327; 300; 285	489> 460, 369, 327, 326, 284: 447> 419, 357, 327, 298, 285, 284, 269, 255, 227: 285> 267, 257, 243, 241, 239, 229, 223, 215, 213, 199, 187, 185, 169, 154, 151:	0.42632	0.628756	1.93549e-05	6.13342e-05		0.0168992	0.0232355	0.0209982	0.0187237	0.0180419	0.0196463	0.018636	0.0183405	0.0170936	0.0133969	0.0161463	0.0220613	0.0156617	0.0165469	0.0155103	0.0151389	0.0154295	0.0154271	0.018396	0.0132657	0.0182719	0.015716	0.0119809	0.0158024	0.00917265	0.0102208	0.0129526	0.012864	0.00917093	0.0108566	0.00956475	0.0102549	0.0137839
Tomasz_Woznicki_ESI_NEG_174	NEG_174	355.103	13.2785	[H]	1-O-feruloyl-beta-D-glucose; (ESI-)	CID: 129669051	Phenolic	Accurate mass matched MF and MS2 fits structure, not RT matched to reference standard	Level 2+	295; 265; 235; 217; 193; 175; 160; 134	217> 202, 189: 193> 178, 149, 134: 175> 160	0.42632	0.628756	0.230398	0.269468		0.0434532	0.0430057	0.0571556	0.0634936	0.0547004	0.033896	0.0544179	0.0563882	0.0490536	0.0509367	0.0510584	0.0345613	0.0484616	0.0542602	0.0537557	0.062014	0.0378913	0.0540668	0.0379015	0.0530082	0.0516763	0.0407124	0.0432442	0.0490309	0.0526068	0.0506805	0.0446013	0.0575562	0.0703174	0.0659857	0.0617325	0.041171	0.0474554
Tomasz_Woznicki_ESI_NEG_175	NEG_175	341.087	13.2795	[H]	Caffeic acid-glucoside V (ESI-)		Phenolic	Accurate mass matched MF only	Level 3	Not captured	Not captured	0.90252	0.949063	0.42632	0.460701		0.0156868	0.0181495	0.0208951	0.0203513	0.0198576	0.0192331	0.0204324	0.0206233	0.0182534	0.0205298	0.0216891	0.0200145	0.018014	0.0193438	0.0199863	0.0218742	0.0205501	0.0193862	0.0195838	0.0225748	0.0150496	0.0258972	0.026715	0.0245416	0.0276801	0.0238437	0.0204677	0.0187998	0.0188652	0.0202131	0.018909	0.0199585	0.0134968
Tomasz_Woznicki_ESI_NEG_176	NEG_176	153.019	13.3045		Unknown_351.019_MZ_13.3mins (ESI-)		Unknown	Unknown	Level 4	Not captured	Not captured	0.389727	0.605239	0.292068	0.33167		0.0107352	0.0122621	0.00999407	0.00755784	0.0132422	0.0115364	0.00994341	0.011642	0.0101002	0.00773111	0.0105401	0.00952684	0.0130131	0.00875883	0.0110553	0.0121063	0.00987627	0.015842	0.00930902	0.00673949	0.0105077	0.00940334	0.013111	0.00680003	0.0106887	0.00953064	0.00843618	0.0077806	0.0142544	0.008017	0.0116652	0.0081715	0.00922563
Tomasz_Woznicki_ESI_NEG_177	NEG_177	637.177	13.3045	[HCOOH]	1,2-di-O-sinapoyl-beta-D-glucose; 7-O-Methylvitexin 2-O-beta-L-rhamnoside (ESI-)		Phenolic	Accurate mass matched MF only	Level 3	Not captured	Not captured	0.53698	0.711422	0.044078	0.0588962		0.00245019	0.0044089	0.00235703	0.00264507	0.00215211	0.00206157	0.00185076	0.00250171	0.00208356	0.00167459	0.00244432	0.00193686	0.00224181	0.00253537	0.00170939	0.00128076	0.00129176	0.00246292	0.00191016	0.00239749	0.00354155	0.0022369	0.00159012	0.001845	0.00133328	0.00114916	0.00218712	0.00222892	0.00137086	0.00229379	0.00137964	0.00123679	0.00220498
Tomasz_Woznicki_ESI_NEG_178	NEG_178	431.192	13.3221	[2H]	Pelargonidin-O-glucoside; Apigenin-O-beta-D-glucoside; Emodin-glucoside; Genistein-O-glucoside; genistin; isovitexin; (ESI-)		Phenolic	Accurate mass matched MF only	Level 3	385; 269; 223; 205	Not captured	0.0611227	0.278316	0.00133104	0.00233804		0.03388	0.0307398	0.0338324	0.0286607	0.0332344	0.0329472	0.0332088	0.032549	0.0323314	0.0297582	0.032541	0.0297912	0.0314509	0.0276807	0.0328691	0.0301603	0.0297351	0.0353288	0.0335264	0.0293369	0.0319517	0.0313713	0.0331683	0.031241	0.0362197	0.0308272	0.0319338	0.0329049	0.0368637	0.0379453	0.0374612	0.0359499	0.0349833
Tomasz_Woznicki_ESI_NEG_179	NEG_179	281.066	13.323	[HCOOH]	Trimethoxycoumarin; Orthosporin (ESI-)		Phenolic	Accurate mass matched MF only	Level 3	Not captured	Not captured	0.338465	0.564912	0.00335026	0.00543692		0.013938	0.030115	0.0208078	0.0226325	0.0213559	0.0131328	0.0195062	0.0216995	0.0220011	0.0191417	0.0155469	0.0202424	0.0254844	0.0137851	0.0173647	0.00754565	0.00719338	0.0153197	0.0178213	0.0210666	0.0281184	0.0129464	0.0136203	0.0127013	0.0161096	0.0113895	0.0184875	0.013018	0.00722038	0.016116	0.00684181	0.0125898	0.0156493
Tomasz_Woznicki_ESI_NEG_181	NEG_181	791.203	13.3391		Unknown_791.20_MZ_13.3mins (ESI-)		Unknown	Unknown	Level 4	Not captured	Not captured	0.397295	0.614955	8.56377e-05	0.00020082		0.000961569	0.000920117	0.00125275	0.00137025	0.00120935	0.00106626	0.00113574	0.00120851	0.00116449	0.00128309	0.00133812	0.0012489	0.00110029	0.0011717	0.00136545	0.00171027	0.00130319	0.0011718	0.00135322	0.00160057	0.000946735	0.00121707	0.00120543	0.00113665	0.00236531	0.00189115	0.00187621	0.00166323	0.00142214	0.00181167	0.0017708	0.00169402	0.00128289
Tomasz_Woznicki_ESI_NEG_182	NEG_182	449.108	13.3567	[H]	Eriodictyol O-glucoside (3-O, 7-O or 5-O) I or pentahydroxychalcone glucoside I (ESI-)		Phenolic	Accurate mass matched MF only	Level 3	421; 311; 287; 283; 259; 243	Not captured	0.275695	0.531658	1.39576e-05	4.88516e-05		0.0186174	0.0193541	0.0210815	0.0234236	0.0200934	0.0196967	0.0195274	0.019511	0.0187227	0.0191845	0.0199229	0.021494	0.0198457	0.0229116	0.0209765	0.0239132	0.0211402	0.020509	0.0239861	0.0194014	0.0174973	0.0214203	0.018927	0.0191234	0.0307452	0.0296179	0.0335918	0.033923	0.0287423	0.0346052	0.0317848	0.0304021	0.0297094
Tomasz_Woznicki_ESI_NEG_183	NEG_183	577.135	13.391	[H]	Procyanidin B1, B2 or B3 II (ESI-)		Phenolic	Accurate mass matched MF only	Level 3	Not captured	Not captured	0.00751371	0.115177	0.000444772	0.000861976		0.00344577	0.00286614	0.00339301	0.00324623	0.00364842	0.00341265	0.00632742	0.00375577	0.00354459	0.00397783	0.00369432	0.00343716	0.0026756	0.00297832	0.00365649	0.00277742	0.00318975	0.0035152	0.00319813	0.00306069	0.00343989	0.00360476	0.00317137	0.00463333	0.00487628	0.00398411	0.00351015	0.00412723	0.00478447	0.00496174	0.00453669	0.00494414	0.00442755
Tomasz_Woznicki_ESI_NEG_184	NEG_184	321.155	13.3915		Unknown_321.155_MZ_13.4mins (ESI-)		Unknown	Unknown	Level 4	Not captured	Not captured	0.154837	0.396822	0.000430743	0.000841743		0.0068979	0.00187265	0.00235178	0.00395446	0.00465227	0.00279983	0.00422077	0.00406411	0.0063536	0.00736143	0.00677944	0.00266799	0.00340563	0.00623046	0.0082757	0.0106466	0.0112562	0.0105892	0.00641604	0.0128645	0.00730305	0.0096886	0.02179	0.0146144	0.00594655	0.0041908	0.0032591	0.00352445	0.00598437	0.00457592	0.00894153	0.00431821	0.00328247
Tomasz_Woznicki_ESI_NEG_185	NEG_185	623.197	13.4174		Unknown_623.198_MZ_13.4mins (ESI-)		Unknown	Unknown	Level 4	591; 497; 461; 447; 387; 369; 357; 329; 315; 314; 300; 299; 285; 283; 271	315> 300, 299, 287, 272, 256: 314> 300, 299, 286, 271, 255: 329> 314, 313, 301, 296, 286, 270, 189	0.106759	0.361343	0.0162154	0.0229759		0.00352011	0.00551459	0.00324956	0.00345517	0.003452	0.00322655	0.00292119	0.00318869	0.00321784	0.0024394	0.00374251	0.00313906	0.00427386	0.00416328	0.00342263	0.00239418	0.00201192	0.00450079	0.00331794	0.00321588	0.00682133	0.00389967	0.00260424	0.00350481	0.00245221	0.00158525	0.00343659	0.0037149	0.00178315	0.00270297	0.00168457	0.00206392	0.00336207
Tomasz_Woznicki_ESI_NEG_186	NEG_186	341.124	13.4601	[H]	Coniferin I (ESI-)	CID: 5280372	Phenolic	Accurate mass matched MF only	Level 2	179; 195; 121; 177	179> 135, 121, 109, 57: 195> 177, 159, 129, 111, 99, 85, 75: 121> 93	0.550927	0.723766	4.40252e-06	2.2202e-05		0.186641	0.196901	0.192443	0.188764	0.185451	0.192699	0.192976	0.183915	0.181525	0.160261	0.172658	0.182808	0.197218	0.219937	0.220741	0.21002	0.209356	0.208777	0.229686	0.198796	0.235001	0.215103	0.195443	0.21547	0.208447	0.2211	0.246	0.237128	0.209123	0.219225	0.2111	0.223871	0.22951
Tomasz_Woznicki_ESI_NEG_189	NEG_189	679.188	13.5196	[H]	Unknown_679.187_MZ_13.5mins (ESI-)		Unknown	Unknown	Level 4	Not captured	Not captured	0.667747	0.798911	3.58137e-05	9.88037e-05		0.00620679	0.00703386	0.00679638	0.0055301	0.00790491	0.00645692	0.00540686	0.00910095	0.0043772	0.00451521	0.0053531	0.0075068	0.00835388	0.00820744	0.00884929	0.00862153	0.00809967	0.00771839	0.00722742	0.00495495	0.00839597	0.00764924	0.00725685	0.00631095	0.00790244	0.00917034	0.0113841	0.0124276	0.0095491	0.0119802	0.00886485	0.0116264	0.0132032
Tomasz_Woznicki_ESI_NEG_190	NEG_190	385.113	13.5373	[H]	Sinapoyl glucose II (or isomer of C17H22O10) (ESI-)		Phenolic	Accurate mass matched MF only	Level 3	Not captured	Not captured	0.00138323	0.0720817	0.0565973	0.0735294		0.036443	0.043869	0.0514516	0.0489097	0.0524299	0.0499563	0.049426	0.0561774	0.0369162	0.0518824	0.0453287	0.0478564	0.0501681	0.0543557	0.0471866	0.0655743	0.0586843	0.0447471	0.059195	0.0481887	0.0297452	0.0328582	0.0287559	0.0285388	0.061387	0.051976	0.046362	0.0429472	0.0358721	0.0382944	0.0372308	0.0396368	0.0260325
Tomasz_Woznicki_ESI_NEG_191	NEG_191	319.046	13.5539	[H]	Dihydromyricetin (ESI-)	CID: 161557	Phenolic	High confidence - RT and accurate mass matched MF to reference standard, MS2 not captured but confirmed in previous study	Level 1	Not captured	Not captured	0.0534244	0.263748	1.19063e-06	9.00656e-06		0.0250244	0.0285124	0.0303914	0.0277658	0.0279298	0.030039	0.0265043	0.0251616	0.0302806	0.024954	0.027749	0.0315744	0.0232892	0.0247069	0.0266043	0.0255821	0.0236781	0.025476	0.0240203	0.0217496	0.0256528	0.0230996	0.0225032	0.0207532	0.0220724	0.0201905	0.0183609	0.0185686	0.018327	0.0157272	0.0198396	0.0173728	0.0161838
Tomasz_Woznicki_ESI_NEG_192	NEG_192	577.155	13.5796	[2H]	Pelargonidin-3-O-rutinoside (ESI-)	CID: 443917	Phenolic	Accurate mass matched MF only (RT consistent with literature)	Level 2+	Not captured	Not captured	0.309413	0.54846	7.39947e-06	3.3051e-05		0.0050793	0.00404009	0.00363903	0.00688125	0.00410655	0.00223296	0.00387079	0.00402428	0.00755028	0.00475102	0.00577165	0.00542747	0.00688553	0.0069891	0.0054977	0.00512881	0.00390125	0.00710237	0.00380473	0.00831463	0.00590096	0.00584341	0.00975098	0.00810628	0.00322792	0.00265948	0.00192848	0.00196524	0.00312946	0.00170614	0.00282839	0.00214088	0.00222177
Tomasz_Woznicki_ESI_NEG_193	NEG_193	179.035	13.6859	[H]	Dihydroxy-Trans Cinnamic Acid I; Hydroxyphenyl pyruvate I; Caffeate I; (ESI-)		Phenolic	Accurate mass matched MF only	Level 3	Not captured	Not captured	0.209276	0.469619	0.020821	0.0291494		0.00657859	0.00875038	0.00934862	0.00530781	0.00725087	0.00791246	0.00591906	0.0086321	0.0056699	0.00422952	0.00499933	0.00751208	0.0054404	0.0056683	0.00619124	0.00557037	0.00649618	0.00564591	0.00589806	0.00384175	0.00538953	0.0050389	0.00485669	0.00421272	0.00481421	0.00496289	0.00604046	0.00491086	0.00531779	0.00522731	0.00501449	0.00553247	0.00559878
Tomasz_Woznicki_ESI_NEG_194	NEG_194	382.114	13.7378	[HCOOH]	Indole-acetyl-glucoside; Indole-acetyl-myo-inositol;; (ESI-)		Phenolic	Accurate mass matched MF only	Level 3	336	Not captured	0.618308	0.77094	0.365529	0.403372		0.0536194	0.0567363	0.058721	0.0540568	0.0551724	0.0500883	0.0515631	0.0588655	0.0498754	0.0534003	0.0517268	0.0548269	0.0463805	0.0538477	0.0573993	0.055752	0.0518546	0.0520034	0.0613024	0.0557117	0.0503004	0.0514394	0.0487129	0.0484067	0.0513429	0.0525355	0.0584321	0.0540274	0.0505458	0.0611638	0.053655	0.0556494	0.0594958
Tomasz_Woznicki_ESI_NEG_196	NEG_196	375.093	13.7822		Unknown_375.093_MZ_13.8mins (ESI-)		Unknown	Unknown	Level 4	329	329> 297, 221, 209, 177, 167, 166, 163, 153, 135, 125	0.275695	0.531658	0.0377926	0.05108		0.104962	0.0904787	0.0723677	0.0677193	0.0956623	0.0794998	0.0869061	0.0789567	0.100341	0.0751007	0.0938749	0.0641069	0.109192	0.074056	0.0836148	0.0839381	0.0931394	0.094605	0.0678028	0.0761686	0.0894882	0.078712	0.0928962	0.0750835	0.101551	0.0943741	0.0918755	0.0858008	0.147541	0.104883	0.131403	0.0965614	0.102699
Tomasz_Woznicki_ESI_NEG_197	NEG_197	719.276	13.8171		Unknown_719.276_MZ_13.8mins (ESI-)		Unknown	Unknown	Level 4	Not captured	Not captured	0.0377926	0.227314	0.0096478	0.0143645		0.00420336	0.00434444	0.00355299	0.00284634	0.00421102	0.00316633	0.00344731	0.00349555	0.00354467	0.00277107	0.00349668	0.0026891	0.0042619	0.00335084	0.00332587	0.00367902	0.00331913	0.00386413	0.00326628	0.00278887	0.00314116	0.0028719	0.00319634	0.00272288	0.00371071	0.00392056	0.00386956	0.00383379	0.00543699	0.00470756	0.00600335	0.00383836	0.00486235
Tomasz_Woznicki_ESI_NEG_198	NEG_198	635.088	13.8711	[H]	1,2,6-trikis-O-galloyl-beta-D-glucose (ESI-)	CID: 440308	Phenolic	Accurate mass matched MF only	Level 2	465	465> 447, 313, 295, 235, 169	0.487752	0.6788	0.95612	0.95612		0.00286176	0.00264833	0.00237543	0.00293636	0.00299959	0.002654	0.00358757	0.00414246	0.00224957	0.00270286	0.00412914	0.00345931	0.00300442	0.00342642	0.00297954	0.00295954	0.00220751	0.00314925	0.0025206	0.00243378	0.00271075	0.00411099	0.00235093	0.00217034	0.00229587	0.00299193	0.0020635	0.00287258	0.00297824	0.00352154	0.00279957	0.00475622	0.003319
Tomasz_Woznicki_ESI_NEG_199	NEG_199	435.187	13.8818	[HCOOH]	(-)-11-Hydroxy-9,10-dihydrojasmonic acid 11-beta-D-glucoside (possible or isomer of C18H30O9) (ESI-)		Phenolic	Accurate mass matched MF only	Level 3	Not captured	Not captured	0.11829	0.362541	0.0494689	0.0651712		0.0123257	0.0133027	0.0145078	0.012926	0.0136169	0.0120392	0.0119948	0.0149337	0.010762	0.0120892	0.011422	0.0129056	0.0110611	0.0146425	0.012177	0.0141675	0.0110827	0.0116964	0.0136788	0.0119322	0.0106725	0.0111366	0.0101291	0.0109372	0.0119367	0.0128354	0.0121789	0.0129761	0.0119415	0.0146304	0.013804	0.0119767	0.0127512
Tomasz_Woznicki_ESI_NEG_200	NEG_200	463.088	13.9016		Unknown_463.088_MZ_13.9mins (ESI-)		Unknown	Unknown	Level 4	Not captured	Not captured	0.290202	0.531658	0.819781	0.832202		0.00188514	0.00166506	0.00168799	0.00234019	0.00203265	0.00199152	0.00212781	0.00188333	0.00249583	0.00259151	0.00245226	0.00173207	0.00141564	0.00193297	0.0021315	0.0021391	0.00216823	0.00161002	0.00205314	0.00269557	0.0016811	0.00254811	0.00277778	0.00237424	0.00271633	0.00177823	0.00133067	0.00220314	0.00269874	0.00236944	0.00241	0.00207432	0.00046501
Tomasz_Woznicki_ESI_NEG_201	NEG_201	289.071	13.9016	[H]	Epicatechin II; Catechin II (ESI+)		Phenolic	Accurate mass matched MF only (RT consistent with literature - catechin elutes before epicatechin)	Level 3	271; 245; 231; 227; 217; 205; 203; 179; 165; 161; 137; 125	245> 230, 227, 217, 212, 203, 188, 187, 175, 161: 205> 187, 177, 161, 121, 109, 97: 179> 164, 151, 137, 135	0.115296	0.362541	0.0494689	0.0651712		0.0225705	0.0168498	0.0190387	0.0216224	0.0230112	0.0211549	0.0226477	0.0203132	0.0242173	0.0252755	0.027798	0.018853	0.0195521	0.0196286	0.0227035	0.0251398	0.0226544	0.0248043	0.0215008	0.0254897	0.0235197	0.0273635	0.0279888	0.0234973	0.029643	0.0255167	0.0218249	0.0239164	0.0305288	0.0266986	0.0329246	0.0276735	0.0230377
Tomasz_Woznicki_ESI_NEG_202	NEG_202	339.108	14.0047	[H]	Coniferaldehyde glucoside (ESI-)	CID: 15699109	Phenolic	Accurate mass matched MF only	Level 2	271; 247; 245; 231; 205; 203; 179; 137; 125	177> 162, 159, 149, 135, 134, 133, 131, 107: 161> 133: 135> 107, 91	0.213339	0.471963	3.85305e-07	5.64713e-06		0.0153511	0.0204769	0.0158906	0.0188739	0.0169084	0.0182909	0.0179306	0.0146092	0.0204482	0.0129067	0.0153156	0.0170932	0.0393461	0.0518746	0.0417905	0.0386149	0.0372413	0.0421797	0.048602	0.0417728	0.0449976	0.0443217	0.0277594	0.0383558	0.0650962	0.0750807	0.0964711	0.0881067	0.0559364	0.0650618	0.0519432	0.0651008	0.0687394
Tomasz_Woznicki_ESI_NEG_203	NEG_203	337.093	14.0316	[H]	1-Caffeoyl-4-deoxyquinic acid; 4-Methylumbelliferyl-Alpha-D-Glucose; 4-p-Coumaroylquinic acid; p-Coumaroyl quinic acid; (ESI-)		Phenolic	Accurate mass matched MF only	Level 3	Not captured	Not captured	0.626286	0.77094	0.00172008	0.00296587		0.0165023	0.0202133	0.0248591	0.0164798	0.0182562	0.0234261	0.0212929	0.0261568	0.0154908	0.0174402	0.0234409	0.0141335	0.0206599	0.0101385	0.0232099	0.0133029	0.0202328	0.0133188	0.0175235	0.00965288	0.0213915	0.0133655	0.0239861	0.0112482	0.00899269	0.00888538	0.0153558	0.00782665	0.0100667	0.0106985	0.0190251	0.00996367	0.013409
Tomasz_Woznicki_ESI_NEG_204	NEG_204	449.108	14.0572	[H]	Dihydrokaempferol-glucoside II; pentahydroxychalcone 4'-O-glucoside II (ESI-)		Phenolic	Accurate mass matched MF only	Level 3	287; 259; 269; 431; 243	287> 269, 259, 243, 201, 180, 125: 259>241, 215, 200, 173, 172, 165, 158, 151, 137, 125: 269> 241, 225, 201, 199, 181, 176	0.0106215	0.142329	0.013726	0.019747		0.101175	0.094765	0.101096	0.100978	0.099576	0.0978747	0.103598	0.101662	0.0769363	0.0939898	0.0906362	0.0908811	0.0787385	0.0823121	0.094961	0.0985532	0.0911488	0.0907083	0.100995	0.0811994	0.0869751	0.0803155	0.0990891	0.0868166	0.10517	0.0940402	0.0918114	0.0947038	0.101408	0.109065	0.106614	0.102894	0.0964446
Tomasz_Woznicki_ESI_NEG_205	NEG_205	359.098	14.1809		Unknown_359.098_MZ_14.2mins (ESI-)		Unknown	Unknown	Level 4	Not captured	Not captured	0.626286	0.77094	0.0212252	0.0294516		0.0161326	0.0136574	0.0105671	0.00794848	0.0130273	0.011476	0.0113257	0.0107662	0.0118374	0.00865983	0.0128891	0.00861197	0.0146727	0.00894852	0.010921	0.0100309	0.00987578	0.0105547	0.00837072	0.00682994	0.0130887	0.00850095	0.0103281	0.00760623	0.00813553	0.00705421	0.00726354	0.00674028	0.0128276	0.00839816	0.0133635	0.00827125	0.00935058
Tomasz_Woznicki_ESI_NEG_206	NEG_206	625.177	14.3757	[H]	Myricetin rutinoside I (ESI-)		Phenolic	Accurate mass matched MF, MS2 fits structure, not confirmed RT or MS2 to reference standard, bond position unknown	Level 3	607; 581; 501; 475; 463; 457; 317; 299; 284; 273; 231	299> 284: 501 and 475 over fragment at NCE 45	0.379861	0.605239	0.258576	0.2987		0.00158729	0.00160728	0.00195465	0.00200709	0.00277198	0.00169947	0.00151407	0.00224209	0.00196646	0.00247938	0.00260737	0.00198338	0.00146796	0.00166203	0.00260708	0.00308103	0.00262623	0.00182073	0.00190449	0.00224846	0.0018853	0.00202959	0.00287039	0.00210252	0.0020013	0.00200824	0.00134365	0.00140316	0.00211531	0.0017435	0.00280638	0.00185235	0.00140338
Tomasz_Woznicki_ESI_NEG_207	NEG_207	375.166	14.4027		Unknown_375.166_MZ_14.4mins (ESI-)		Unknown	Unknown	Level 4	357; 329; 328; 179; 161; 143	329> 179, 167, 161:	0.284674	0.531658	3.85305e-07	5.64713e-06		0.0234346	0.017468	0.0175654	0.0198733	0.0211763	0.0207577	0.0231126	0.0184257	0.0258907	0.0218409	0.0226742	0.0203762	0.028216	0.0268671	0.024651	0.0246445	0.0247793	0.0278269	0.0246991	0.0305445	0.02696	0.0286667	0.0286905	0.0286871	0.0415287	0.0387671	0.0397554	0.0344669	0.0349969	0.0368143	0.0334896	0.0371821	0.0347135
Tomasz_Woznicki_ESI_NEG_208	NEG_208	593.13	14.4501	[H]	Cyanidin-rutinoside (ESI-)		Phenolic	Accurate mass matched MF only	Level 3	Not captured	Not captured	0.0435165	0.242967	0.119816	0.148269		0.0026105	0.00224027	0.00270345	0.00251124	0.00285378	0.00249343	0.00278843	0.00270935	0.00236251	0.00280292	0.00293275	0.00247074	0.00242125	0.00232205	0.00268195	0.00279518	0.00271355	0.00302238	0.00256272	0.00236762	0.00256067	0.00272035	0.00275756	0.00226154	0.00284835	0.00263897	0.00227495	0.00270935	0.00309815	0.00298376	0.00336009	0.00321078	0.00281799
Tomasz_Woznicki_ESI_NEG_209	NEG_209	161.082	14.6228		Unknown_161.082_MZ_14.6mins (ESI-)		Unknown	Unknown	Level 4	Not captured	Not captured	0.0330327	0.224527	0.00306269	0.00500488		0.0284632	0.0294852	0.0296948	0.0287048	0.0320591	0.0296486	0.0285094	0.0314647	0.0274216	0.0267512	0.0282175	0.0286057	0.0282487	0.0297215	0.0310353	0.0332372	0.0291166	0.0306678	0.0297859	0.0264744	0.0291359	0.0297158	0.0280968	0.0257885	0.0309769	0.0296319	0.030177	0.0304409	0.0319289	0.0331666	0.0326345	0.0306837	0.0312141
Tomasz_Woznicki_ESI_NEG_210	NEG_210	203.092	14.6228		Unknown_203.092_MZ_14.6mins (ESI-)		Unknown	Unknown	Level 4	185; 183; 175; 162; 161; 159; 157; 155; 143; 139; 127; 125; 99; 97; 59	Not captured	0.00552364	0.103624	0.00114124	0.00203514		0.0325521	0.0325996	0.0335404	0.0323336	0.03609	0.0338965	0.0324413	0.0359662	0.0311364	0.0302085	0.0313924	0.031989	0.0316274	0.0339046	0.034503	0.0372369	0.0332421	0.0338292	0.0333064	0.0300472	0.0324914	0.0330785	0.032209	0.0289716	0.0357762	0.0334349	0.0342624	0.0342288	0.0368512	0.0375417	0.0371169	0.035165	0.0350931
Tomasz_Woznicki_ESI_NEG_211	NEG_211	247.082	14.6228		Unknown_247.082_MZ_14.6mins (ESI-)		Unknown	Unknown	Level 4	Not captured	Not captured	0.0212252	0.184345	0.00211171	0.00353712		0.023417	0.0243042	0.0246384	0.0228281	0.0273332	0.0239843	0.0238926	0.0268535	0.0225613	0.0214126	0.0224414	0.0233681	0.0231438	0.0249366	0.0248034	0.0272524	0.0242669	0.0251631	0.0240343	0.021447	0.0235315	0.0239298	0.0231668	0.0209791	0.0261699	0.023686	0.0248772	0.0253512	0.0272539	0.027551	0.0272624	0.0262625	0.0263472
Tomasz_Woznicki_ESI_NEG_212	NEG_212	287.056	14.8639	[H]	Fustin (ESI-)	CID: 5317435	Phenolic	Accurate mass matched MF only	Level 2	Not captured	Not captured	0.146157	0.389474	3.85305e-07	5.64713e-06		0.000772597	0.00083878	0.000880718	0.000752649	0.000839203	0.000875281	0.00091636	0.000803281	0.000694512	0.00080035	0.000626015	0.000490313	0.00136334	0.00190176	0.00171472	0.00163378	0.00150105	0.00163702	0.00207038	0.00165573	0.001528	0.00147713	0.00126568	0.0015754	0.00280268	0.00319895	0.0037452	0.00391012	0.00273928	0.00330732	0.00277169	0.00335965	0.0033181
Tomasz_Woznicki_ESI_NEG_213	NEG_213	625.139	14.9064	[H]	Myricetin-3-rutinoside (ESI-)	CID: 44259428	Phenolic	High confidence (RT, accurate mass and MS2 match)	Level 2	607; 359; 329; 317; 316; 287; 271	316> 288, 287, 271, 270, 259, 242, 179: 317> 299, 289, 273, 255, 245, 227, 193, 192, 191, 179, 169, 163, 151, 137: 271> 253, 243, 229, 227, 225, 215, 199	0.20529	0.465125	1.5288e-06	1.07016e-05		0.257769	0.242738	0.226093	0.262019	0.296574	0.260801	0.244031	0.238889	0.318746	0.269699	0.295282	0.273727	0.31818	0.333896	0.331966	0.366193	0.311873	0.352237	0.304159	0.346287	0.348197	0.367247	0.355505	0.360134	0.286181	0.23671	0.186071	0.200336	0.234506	0.18455	0.232093	0.208312	0.206614
Tomasz_Woznicki_ESI_NEG_214	NEG_214	463.087	14.9799	[H]	Myricitrin (ESI-)	CID: 5281673	Phenolic	High confidence (RT and accurate mass match, no MS2 in this study but previous MS2 match)	Level 1	Not captured	Not captured	0.0385265	0.227314	9.61117e-05	0.000219885		0.00854318	0.00690678	0.00756389	0.00736457	0.00744353	0.00837328	0.00746555	0.0071481	0.00633098	0.0069045	0.00701108	0.00687866	0.00620235	0.00657839	0.00607397	0.00751484	0.00707037	0.00587373	0.00651061	0.00594108	0.00618643	0.00580708	0.00663154	0.00618735	0.00855311	0.00853338	0.00664318	0.0075954	0.00875228	0.00994641	0.00755846	0.00713977	0.00786884
Tomasz_Woznicki_ESI_NEG_216	NEG_216	787.172	15.057	[H]	Delphinidin 3-O-glucosyl-5-O-caffeoylglucoside; Quercetin 3-(6''-caffeoylsophoroside) (ESI-)		Phenolic	Accurate mass matched MF only	Level 3	Not captured	Not captured	0.209276	0.469619	3.85305e-07	5.64713e-06		0.00107659	0.00133703	0.00113596	0.00109488	0.00188367	0.0013597	0.00113125	0.00201302	0.000860637	0.000884681	0.00123974	0.00142877	0.00362908	0.00388693	0.0036537	0.00341174	0.00354185	0.00352093	0.00322315	0.00202823	0.00225146	0.00221092	0.0019819	0.00177429	0.00581689	0.00553601	0.00606411	0.00660303	0.00474985	0.00613045	0.00426783	0.00632806	0.00592705
Tomasz_Woznicki_ESI_NEG_217	NEG_217	495.114	15.0589	[H]	4'-Methyl-(-)-epigallocatechin 3'-glucuronide (ESI-)	CID: 76972097	Phenolic	Accurate mass matched MF only	Level 2	Not captured	Not captured	0.0435165	0.242967	6.94907e-07	6.39042e-06		0.00370833	0.0036628	0.00490186	0.00389975	0.00432103	0.00349477	0.00401784	0.00351836	0.00336905	0.0034395	0.00355844	0.0022102	0.00705851	0.00865829	0.0129699	0.00717033	0.00716993	0.013042	0.00886111	0.00701395	0.00630524	0.0064791	0.00561838	0.00693779	0.0125318	0.014186	0.0154647	0.0158383	0.0214877	0.014115	0.0126712	0.0145679	0.0153048
Tomasz_Woznicki_ESI_NEG_218	NEG_218	319.045	15.1467	[H]	Dihydrogossypetin II; dihydroquercetagetin II; (ESI-)		Phenolic	Accurate mass matched MF only	Level 3	Not captured	Not captured	0.0153064	0.160552	3.85305e-07	5.64713e-06		0.015149	0.0185037	0.0204022	0.0195423	0.0190489	0.0209151	0.0181363	0.0175274	0.0196535	0.0161076	0.0182602	0.0234266	0.0099845	0.00963313	0.00974751	0.0110764	0.00827557	0.0080576	0.00856036	0.00885331	0.0108352	0.009597	0.00838105	0.00794712	0.00471507	0.00416079	0.00406946	0.00421345	0.00342192	0.00319735	0.00404631	0.0033567	0.00381702
Tomasz_Woznicki_ESI_NEG_219	NEG_219	493.061	15.2319	[H]	Myricetin Glucuronide (ESI-)		Phenolic	Accurate mass matched MF only	Level 3	Not captured	Not captured	0.173774	0.42228	2.01138e-05	6.24728e-05		0.0107741	0.0108496	0.0114677	0.0093541	0.0102085	0.011809	0.0102635	0.00942137	0.011621	0.0092854	0.0102775	0.0108155	0.00858631	0.00937127	0.0102719	0.00888708	0.00898604	0.0107797	0.0116509	0.0104311	0.0117062	0.00931224	0.0102418	0.0107589	0.00813242	0.00713593	0.00661098	0.00720141	0.00826715	0.00754438	0.00908772	0.00780324	0.00767752
Tomasz_Woznicki_ESI_NEG_220	NEG_220	479.082	15.2829	[H]	Myricetin 3-O-glucoside (ESI-)	CID: 5491408	Phenolic	High confidence (RT, accurate mass and MS2 match)	Level 1	461; 316; 317	316> 288, 287, 271, 270, 259, 242, 179: 317> 299, 289, 273, 255, 245, 227, 193, 192, 191, 179, 169, 151, 137, 107: 179> 169, 151, 91	0.69393	0.811604	5.39786e-05	0.000137587		0.199596	0.172327	0.161749	0.209609	0.21818	0.194417	0.180325	0.180781	0.242586	0.209395	0.228546	0.204146	0.241135	0.269337	0.272843	0.303543	0.25511	0.271464	0.241469	0.278761	0.259473	0.290324	0.292433	0.271547	0.296972	0.256981	0.214031	0.213356	0.25518	0.198355	0.251221	0.220032	0.213802
Tomasz_Woznicki_ESI_NEG_221	NEG_221	175.025	15.3014	[H]	Unknown		Phenolic	Unknown	Level 4	Not captured	Not captured	0.0217765	0.185694	0.000483425	0.000921651		0.003161	0.00380197	0.00420084	0.00404615	0.00310258	0.00447091	0.00443188	0.00418853	0.00282204	0.00384293	0.00431739	0.00301148	0.00270698	0.00276282	0.00248079	0.00294305	0.00311925	0.00272346	0.0027927	0.00300456	0.00236331	0.00192998	0.00296047	0.00195503	0.00309016	0.00268878	0.00265662	0.00258588	0.00325841	0.00424985	0.00310471	0.0032269	0.00291145
Tomasz_Woznicki_ESI_NEG_223	NEG_223	335.077	15.3832	[H]	Caffeoylshikimic acid (3-O, 4-O, 5-O) (ESI-)		Phenolic	Accurate mass matched MF only	Level 3	Not captured	Not captured	0.365529	0.599081	0.0755218	0.0965116		0.00875782	0.00883738	0.0095852	0.0058404	0.00850247	0.00810252	0.00630665	0.00875187	0.0050071	0.00412703	0.00538447	0.00868891	0.0076413	0.00564397	0.010207	0.00638341	0.00871745	0.00791324	0.00832064	0.00435829	0.00735235	0.00548928	0.00687729	0.00599114	0.00699949	0.00715974	0.00898448	0.00793121	0.00824934	0.0101961	0.00828703	0.0101909	0.00904235
Tomasz_Woznicki_ESI_NEG_224	NEG_224	369.119	15.3994	[H]	Sinapaldehyde glucoside (ESI-)	CID: 25791064	Phenolic	Accurate mass matched MF only	Level 2	Not captured	Not captured	0.42632	0.628756	1.93802e-06	1.29847e-05		0.00484413	0.00397361	0.00445256	0.00466111	0.00516666	0.0038129	0.00514676	0.00425227	0.00411471	0.00434337	0.00418686	0.00397557	0.00459683	0.00550717	0.00489514	0.00535539	0.00481304	0.00521006	0.00533995	0.00429499	0.00496617	0.00492061	0.00445409	0.00478375	0.00772327	0.0076186	0.00946698	0.00891078	0.00768345	0.00813538	0.00751436	0.00789107	0.00787676
Tomasz_Woznicki_ESI_NEG_225	NEG_225	303.051	15.436	[H]	Taxifolin (ESI-)	CID: 439533	Phenolic	High confidence (RT and accurate mass match, no MS2 in this study but previous MS2 match)	Level 1	Not captured	Not captured	0.105399	0.361343	1.19063e-06	9.00656e-06		0.00794949	0.00792057	0.00919603	0.00764817	0.0083783	0.00940388	0.00868794	0.0088276	0.00937558	0.00779929	0.00905902	0.00909315	0.00619108	0.00609001	0.00725958	0.00716445	0.0068866	0.00711972	0.00592025	0.00626403	0.0058695	0.00601535	0.0067334	0.00527688	0.00630452	0.00582925	0.00547022	0.00506302	0.00566828	0.00511377	0.00671637	0.00552783	0.00444409
Tomasz_Woznicki_ESI_NEG_226	NEG_226	625.139	15.442	[H]	Quercetin-diglucoside (ESI-)		Phenolic	Accurate mass matched MF only (RT consistent with literature, bond position unknown)	Level 3	Not captured	Not captured	0.437393	0.639057	5.23441e-06	2.50504e-05		0.0113281	0.0101262	0.00880282	0.0102019	0.0128467	0.0115243	0.00961742	0.0112867	0.0144794	0.0120876	0.0130676	0.0113332	0.0166079	0.0151624	0.0153214	0.0185279	0.0156208	0.0187772	0.0155721	0.0179249	0.01693	0.0132078	0.0176961	0.0165295	0.0129305	0.0103707	0.00732463	0.00791759	0.0108144	0.00822214	0.0100141	0.00894023	0.00888523
Tomasz_Woznicki_ESI_NEG_228	NEG_228	351.072	15.4768	[H] or [HCOOH]	[H] 4-Methylumbelliferone glucuronide;; [HCOOH] (-)-Epigallocatechin; (+)-Gallocatechin; Leucocyanidin;; (ESI-)		Phenolic	Accurate mass matched MF only	Level 3	Not captured	Not captured	0.325695	0.561584	0.290202	0.331155		0.00824703	0.00772245	0.00838664	0.00737318	0.00957112	0.0079606	0.00788245	0.00913497	0.0070283	0.00743752	0.00799774	0.00958718	0.00822731	0.0073329	0.00966353	0.00746937	0.00877001	0.00917269	0.0084125	0.00670192	0.00825466	0.00833661	0.00841703	0.00744934	0.0084768	0.0075703	0.00897871	0.00745217	0.0084321	0.00912252	0.00821632	0.00894667	0.00897638
Tomasz_Woznicki_ESI_NEG_229	NEG_229	323.077	15.5026		Unknown_323.077_MZ_15.5mins (ESI-)		Unknown	Unknown	Level 4	Not captured	Not captured	0.0494689	0.253806	0.66348	0.691494		0.0166744	0.0186352	0.0187298	0.0130634	0.0219246	0.0204837	0.0155263	0.0239651	0.0129216	0.0120134	0.015275	0.0220873	0.0210714	0.0180959	0.0263981	0.0168009	0.0224896	0.0260324	0.018481	0.0121823	0.0166414	0.0146569	0.0141864	0.0112448	0.0227737	0.0194276	0.0203109	0.0171107	0.0168135	0.019854	0.0153945	0.0207955	0.0170436
Tomasz_Woznicki_ESI_NEG_230	NEG_230	353.087	15.5184		Unknown_353.087_MZ_15.5mins (likely C16H18O9) (ESI-)		Unknown	Unknown	Level 4	Not captured	Not captured	0.379861	0.605239	0.279252	0.320218		0.00233854	0.00221816	0.00248665	0.00098019	0.00245458	0.00195068	0.00147833	0.00228737	0.00112109	0.00109537	0.00151375	0.00279786	0.00233781	0.00154135	0.0031553	0.00169308	0.00243231	0.00221986	0.00263051	0.000995113	0.00249336	0.00157555	0.00189278	0.00193916	0.00145617	0.00196767	0.00210713	0.00168718	0.00229862	0.00257422	0.00240994	0.0029708	0.00278338
Tomasz_Woznicki_ESI_NEG_231	NEG_231	465.103	15.5504	[H]	Taxifolin glucoside (3-, 4-, 7-) II (ESI-)		Phenolic	Accurate mass matched MF only (RT consistent with literature, bond position unknown)	Level 3	Not captured	Not captured	0.313406	0.54846	6.94907e-07	6.39042e-06		0.00748434	0.00775893	0.00802048	0.00834887	0.00831557	0.00791692	0.00773457	0.00784612	0.0078644	0.00780206	0.00756823	0.00797608	0.00867501	0.0110157	0.0101229	0.0103049	0.00925088	0.00959534	0.0106178	0.00902936	0.00968476	0.0103882	0.0088511	0.00965237	0.0108813	0.0117173	0.0122289	0.0117779	0.0103619	0.010921	0.0112669	0.0110936	0.0113481
Tomasz_Woznicki_ESI_NEG_232	NEG_232	311.113	15.5873	[H]	4-Hydroxycinnamyl alcohol 4-D-glucoside (ESI-)	CID: 5280847	Phenolic	Accurate mass matched MF only	Level 2	Not captured	Not captured	0.145223	0.389474	6.62686e-05	0.000160206		0.00601067	0.00382281	0.0040882	0.00467769	0.0054039	0.00589672	0.00572599	0.00509947	0.00673156	0.00542826	0.00641017	0.00371818	0.0062098	0.00544206	0.00733534	0.00816208	0.00723511	0.0084337	0.00646084	0.00946727	0.00592385	0.00693671	0.0100181	0.00651467	0.011147	0.00938963	0.00724814	0.00836783	0.0132224	0.00898031	0.0136438	0.00981725	0.00855871
Tomasz_Woznicki_ESI_NEG_233	NEG_233	355.103	15.5873	[H] or [HCOOH]	[H] 1-O-feruloyl-beta-D-glucose; Gentiopicrin [HCOOH] trans-Cinnamoyl beta-D-glucoside (ESI-)		Phenolic	Accurate mass matched MF only	Level 3	Not captured	Not captured	0.0712881	0.301208	9.54975e-05	0.000219551		0.00126609	0.000704389	0.000818321	0.000888857	0.00113983	0.00125012	0.00122792	0.00101451	0.00139378	0.00105583	0.00131897	0.000756223	0.00123775	0.00113449	0.00145711	0.00165655	0.00145746	0.00180844	0.00124851	0.00192664	0.00121383	0.00144648	0.00210525	0.00130687	0.00240596	0.00196959	0.00156394	0.00172045	0.00281616	0.0019856	0.002905	0.00214143	0.00183801
Tomasz_Woznicki_ESI_NEG_234	NEG_234	137.024	15.7415	[H]	Hydroxybenzoate; salicylate III (ESI-)	CID: 54675850	Phenolic	Accurate mass matched MF only	Level 2	Not captured	Not captured	0.0288723	0.213736	0.0373112	0.050575		0.0157189	0.0158786	0.0172255	0.0164209	0.0176043	0.0161112	0.0159184	0.0172528	0.0146513	0.015405	0.0162711	0.0163988	0.0151915	0.0147956	0.0169747	0.017266	0.0165647	0.0159337	0.0166478	0.0146789	0.0149731	0.015663	0.0156304	0.0142945	0.0159224	0.0164956	0.0164486	0.0168822	0.0167371	0.0172474	0.0180762	0.0167435	0.0168068
Tomasz_Woznicki_ESI_NEG_235	NEG_235	433.113	15.8291	[H]	Chalcone glucoside; Naringenin glucoside; (ESI-)		Phenolic	Accurate mass matched MF only	Level 3	Not captured	Not captured	0.0229224	0.188607	3.85305e-07	5.64713e-06		0.00404301	0.00423791	0.00429189	0.00397992	0.00570869	0.00413333	0.00410422	0.004146	0.00362508	0.00299576	0.00471947	0.00391891	0.0069559	0.00719972	0.00710025	0.00661806	0.00703605	0.00726773	0.00781079	0.00579758	0.00663343	0.00574113	0.00493296	0.00569498	0.0117424	0.0119356	0.0141322	0.0146427	0.0112039	0.0147827	0.0112813	0.0131018	0.011373
Tomasz_Woznicki_ESI_NEG_236	NEG_236	565.083	15.8376	[H]	Myricetin-3-malonylglucoside (ESI-)		Phenolic	Accurate mass matched MF and MS2 fits structure, not RT matched to reference standard, bond position unknown	Level 3	521	521> 479, 317, 316, 287, 271, 179	0.119816	0.362541	2.3459e-05	7.05274e-05		0.0579161	0.0486234	0.0494671	0.050858	0.0541995	0.0585742	0.0485825	0.0456582	0.0630354	0.0559387	0.0651118	0.0565799	0.0429052	0.0488672	0.0524818	0.0525094	0.0427241	0.0558031	0.0504099	0.0545872	0.058325	0.0587375	0.0634547	0.0551674	0.0429725	0.0366501	0.0279897	0.0303887	0.0358602	0.0278698	0.0400206	0.033839	0.0320013
Tomasz_Woznicki_ESI_NEG_237	NEG_237	595.129	15.8465	[H]	Quercetin 3-O-[beta-D-xylosyl-(1->6)-beta-D-glucoside]; (ESI-)	CID 44259141	Phenolic	High confidence (RT and accurate mass match, no MS2 in this study but previous MS2 match)	Level 1	Not captured	Not captured	0.0387742	0.227314	5.20774e-07	6.39042e-06		0.00525677	0.00608756	0.00523502	0.00630121	0.00725588	0.00629199	0.00604426	0.00512204	0.00683306	0.00548406	0.00568279	0.00679292	0.00644758	0.00991646	0.00805142	0.00801671	0.00831886	0.00742605	0.0074415	0.00640467	0.0111135	0.0102938	0.00717468	0.00856751	0.0013947	0.00161771	0.00227157	0.00195434	0.000965152	0.0013169	0.000866747	0.000916873	0.00177229
Tomasz_Woznicki_ESI_NEG_238	NEG_238	787.099	15.8813	[H]	1,2,3,4-Tetragalloyl-alpha-D-glucose; 1,2,3,6-Tetrakis-O-galloyl-beta-D-glucose (ESI-)		Phenolic	Accurate mass matched MF only	Level 3	635; 617; 573; 465; 447; 403	617> 573, 529, 465, 449, 447, 421, 403, 313, 295, 277, 251, 235, 211: 635> 483, 465, 313, 271, 235: 465> 447, 313, 295, 277, 241, 235, 211, 169	0.389727	0.605239	0.292068	0.33167		0.0125265	0.0117248	0.0120276	0.0137733	0.0127931	0.0138001	0.0140933	0.0178434	0.0124572	0.0123604	0.0183599	0.0150736	0.0143558	0.0134795	0.0138225	0.0120328	0.0110031	0.0137693	0.0118651	0.01197	0.0116599	0.016807	0.0101909	0.0103279	0.0110562	0.0120567	0.0106818	0.0128562	0.011849	0.0154842	0.0123355	0.016313	0.0131377
Tomasz_Woznicki_ESI_NEG_239	NEG_239	447.092	15.8905	[H]	Luteolin-glucoside (ESI-)		Phenolic	Accurate mass matched MF and MS2 fits structure, not RT matched to reference standard	Level 3	327; 209; 299; 285	285> 267, 257, 241, 217, 213, 199, 175, 151, 133: 327> 309, 299, 284, 281, 253, 217, 189, 173, 163: 309> 291, 281, 267, 265, 237, 175	0.154837	0.396822	2.99685e-06	1.68566e-05		0.0308376	0.0366642	0.0340715	0.0399113	0.0344513	0.0364235	0.0395636	0.0352938	0.0322668	0.0289389	0.0316903	0.0340556	0.0568736	0.0673828	0.0581839	0.0583032	0.0592351	0.0519175	0.0617068	0.0510322	0.0569358	0.0539598	0.0399751	0.0521868	0.0586548	0.0640171	0.0754676	0.0741019	0.0520975	0.0607413	0.051367	0.0634293	0.0658685
Tomasz_Woznicki_ESI_NEG_240	NEG_240	609.145	15.9838	[H]	Rutin (quercetin-3-rutinoside) (ESI-)	CID: 5280805	Phenolic	High confidence (RT, accurate mass and MS2 match)	Level 1	591; 343; 301; 300; 271; 255; 179	301> 283, 273, 257, 239, 229, 193, 179, 151, 121, 107: 300> 271, 255, 243: 271> 243, 242, 227, 215, 199	0.239432	0.494477	0.472367	0.504647		0.183693	0.16738	0.185784	0.130776	0.16409	0.177263	0.165887	0.148788	0.164051	0.13085	0.158162	0.162676	0.153259	0.153157	0.181431	0.159463	0.156155	0.195806	0.203155	0.163852	0.181008	0.162004	0.180918	0.180296	0.159534	0.161186	0.144246	0.157017	0.174407	0.155653	0.186471	0.172131	0.167368
Tomasz_Woznicki_ESI_NEG_241	NEG_241	597.181	16.0287	[H]	Geniposide pentaacetate (ESI-)	CID: 162083	Phenolic	Accurate mass matched MF only	Level 2	579; 561; 507; 489; 477; 459; 417; 387; 357	Not captured	0.0627102	0.282799	0.00174227	0.00298221		0.0182281	0.0216519	0.0231025	0.0221508	0.0223	0.0218931	0.0222489	0.0239018	0.018284	0.0188741	0.0192453	0.0218795	0.0204892	0.0214209	0.0225828	0.0234172	0.0221427	0.0205354	0.0218666	0.019309	0.0200109	0.019246	0.0179565	0.0171856	0.0170865	0.0182824	0.0186644	0.0193707	0.0164076	0.0189409	0.0184596	0.0177184	0.0176585
Tomasz_Woznicki_ESI_NEG_242	NEG_242	1046.28	16.0813		Unknown_1046.276_MZ_16.0mins (ESI-)		Unknown	Unknown	Level 4	Not captured	Not captured	0.213339	0.471963	0.0769882	0.0981182		0.00936456	0.00778664	0.009304	0.00546669	0.00720391	0.00817071	0.00740957	0.00620929	0.00682887	0.00555757	0.00699841	0.00776125	0.00654945	0.00704022	0.00911353	0.00676745	0.00703684	0.00911225	0.0112077	0.00717127	0.00852215	0.00788722	0.00912137	0.00876148	0.0077996	0.00786034	0.0071083	0.00777007	0.00931661	0.0084776	0.0107934	0.0104003	0.00836447
Tomasz_Woznicki_ESI_NEG_243	NEG_243	436.124	16.1155		Unknown_436.124_MZ_16.1mins (ESI-)		Unknown	Unknown	Level 4	179; 135; 212	179> 135: 135> 107: 212> 197, 195, 185, 184, 159	0.472367	0.663293	9.54975e-05	0.000219551		0.248687	0.229077	0.265246	0.225655	0.249566	0.230925	0.222902	0.232677	0.221757	0.222494	0.236554	0.239518	0.228763	0.23618	0.269375	0.241806	0.239877	0.242295	0.280549	0.219106	0.238993	0.250918	0.245601	0.242954	0.250166	0.266924	0.260317	0.269382	0.266793	0.284416	0.309407	0.300104	0.267204
Tomasz_Woznicki_ESI_NEG_244	NEG_244	499.12	16.1155		Unknown_449.119_MZ_16.1mins (ESI-)		Unknown	Unknown	Level 4	Not captured	Not captured	0.66348	0.798911	0.00193045	0.0032451		0.00677672	0.0063614	0.00733986	0.00643857	0.00715237	0.00630146	0.00624457	0.00647712	0.00642943	0.00648886	0.00685668	0.00695178	0.00648991	0.00658677	0.00740696	0.00685983	0.00657486	0.00692824	0.00770961	0.00583675	0.00664443	0.0068235	0.00683527	0.00699133	0.00668104	0.00732458	0.00706077	0.00731583	0.00701963	0.00756123	0.00829619	0.00797091	0.00728938
Tomasz_Woznicki_ESI_NEG_245	NEG_245	639.155	16.1324	[H]	Isorhamnetin sophoroside (3-, 7-) (ESI-)		Phenolic	Accurate mass matched MF only	Level 3	Not captured	Not captured	0.367879	0.599081	0.0229224	0.0316194		0.00435237	0.00446328	0.00448566	0.00316104	0.00416563	0.00417047	0.00379007	0.00373981	0.00403159	0.00386755	0.00433198	0.00396206	0.00363079	0.00346113	0.00422367	0.00383001	0.00383183	0.00436019	0.00478343	0.00370782	0.00433698	0.00335834	0.00463925	0.0039948	0.0038855	0.00369381	0.00266175	0.00319035	0.00393561	0.0035191	0.0041116	0.00393335	0.0031911
Tomasz_Woznicki_ESI_NEG_246	NEG_246	449.108	16.1906	[H]	Eriodictyol O-glucoside (3-O, 7-O or 5-O) II or pentahydroxychalcone glucoside II (ESI-)		Phenolic	Accurate mass matched MF only	Level 3	316; 287; 151	Not captured	0.279252	0.531658	6.94907e-07	6.39042e-06		0.00907573	0.00897618	0.00655665	0.00987882	0.0104837	0.00954715	0.0103085	0.00800934	0.0117082	0.00928929	0.00788184	0.00750802	0.0302272	0.0377048	0.0294789	0.0331427	0.0293526	0.0306469	0.0319587	0.0271786	0.0242	0.025768	0.0207046	0.0210014	0.0355731	0.0387911	0.0534053	0.0517889	0.0355794	0.0422404	0.0310766	0.0369745	0.042261
Tomasz_Woznicki_ESI_NEG_247	NEG_247	433.114	16.1926	[H]	Naringenin glucoside (4-, 7-) (ESI-)		Phenolic	Accurate mass matched MF only	Level 3	Not captured	Not captured	0.000127429	0.0298822	3.85305e-07	5.64713e-06		0.00452182	0.00478265	0.00586258	0.0045712	0.00507377	0.00669873	0.0046551	0.00506536	0.00402722	0.00428408	0.00412122	0.00448698	0.0070618	0.00745968	0.013378	0.00742712	0.00958164	0.00745605	0.0102485	0.0070435	0.00610347	0.00541288	0.00560654	0.00570882	0.0135155	0.0137798	0.0159974	0.0159346	0.0136235	0.0221356	0.0129065	0.0231578	0.0133248
Tomasz_Woznicki_ESI_NEG_248	NEG_248	466.135	16.2087		Unknown_466.135_MZ_16.2mins (ESI-)		Unknown	Unknown	Level 4	Not captured	Not captured	0.667747	0.798911	0.338465	0.379761		0.0177951	0.0160141	0.0208861	0.0209411	0.0192612	0.0178508	0.0188509	0.0195505	0.0165016	0.0216109	0.0198765	0.0194771	0.0156538	0.0195531	0.0184344	0.0199005	0.0175538	0.015919	0.0217866	0.0178197	0.0137604	0.0205106	0.019212	0.0169246	0.0170547	0.0193528	0.0181098	0.0189366	0.0189771	0.0191746	0.0236101	0.0218203	0.0188799
Tomasz_Woznicki_ESI_NEG_249	NEG_249	425.181	16.2398		Unknown_425.182_MZ_16.25mins (ESI-)		Unknown	Unknown	Level 4	Not captured	Not captured	0.19009	0.443544	0.000285789	0.000595712		0.000916812	0.000522834	0.000676068	0.000816508	0.000917496	0.000708235	0.000785721	0.000605121	0.00107992	0.000892241	0.000958965	0.000681193	0.000937722	0.00102932	0.00111271	0.00114252	0.00102577	0.00114527	0.000893554	0.00149841	0.00109132	0.00122352	0.00155301	0.00125471	0.00136921	0.00124814	0.000995677	0.000972012	0.00157951	0.00136914	0.0015957	0.00124854	0.00127331
Tomasz_Woznicki_ESI_NEG_251	NEG_251	337.056	16.3008		Unknown_337.056_MZ_16.3mins (ESI-)		Unknown	Unknown	Level 4	Not captured	Not captured	0.974685	0.985154	0.11829	0.146767		0.0106368	0.0108066	0.0106112	0.00865259	0.0134591	0.0103172	0.0087571	0.0143349	0.00778351	0.00726658	0.00879858	0.0125685	0.0126122	0.0106397	0.0156414	0.012516	0.0131816	0.0150745	0.0107369	0.00810221	0.0122765	0.0116627	0.0118914	0.00872911	0.0106602	0.0101008	0.0121025	0.0111507	0.0105397	0.0123712	0.0104587	0.011444	0.012776
Tomasz_Woznicki_ESI_NEG_252	NEG_252	383.007	16.3119		Unknown_383.007_MZ_16.3mins (ESI-)		Unknown	Unknown	Level 4	Not captured	Not captured	0.313406	0.54846	0.00262596	0.00435186		0.0137245	0.0128382	0.0140011	0.0134403	0.0145552	0.0132353	0.0140596	0.0160049	0.012509	0.0130923	0.0152704	0.0126196	0.0135396	0.0135351	0.0180379	0.014413	0.0152283	0.0158302	0.0136568	0.0102598	0.0134059	0.0160572	0.0142495	0.0145593	0.0180148	0.0146659	0.0120922	0.0168283	0.0165963	0.0161806	0.0174114	0.0166207	0.0172161
Tomasz_Woznicki_ESI_NEG_253	NEG_253	415.088	16.509	[H]	O-Sinapoylglucarate (ESI-)	CID: 45479593	Phenolic	Accurate mass matched MF only	Level 2	Not captured	Not captured	0.21888	0.477464	0.124514	0.153677		0.0055842	0.0050801	0.00433018	0.00381429	0.00575355	0.00469107	0.00471409	0.00479484	0.00564133	0.00433006	0.00524999	0.00405493	0.00490753	0.00391663	0.00447844	0.00426623	0.00447598	0.00508416	0.00374329	0.00436344	0.00454925	0.00413918	0.00522423	0.004133	0.00409218	0.00401701	0.00398716	0.00370079	0.00647121	0.00464461	0.00556586	0.0042111	0.0046044
Tomasz_Woznicki_ESI_NEG_254	NEG_254	479.082	16.5114	[H]	Myricetin-galactoside II or Myricetin-Glucoside II (ESI-)		Unknown	Accurate mass matched MF only	Level 3	Not captured	Not captured	0.162984	0.410965	8.14628e-06	3.47328e-05		0.00914942	0.00722581	0.00659135	0.0120103	0.0109661	0.00896993	0.00888822	0.00823074	0.0139399	0.0146815	0.0129293	0.0101342	0.00688045	0.00832247	0.00819659	0.0127809	0.00740581	0.00731262	0.00635737	0.010064	0.00904486	0.0116592	0.0112062	0.00923478	0.00305952	0.00252535	0.00150973	0.00167056	0.0023899	0.00147116	0.00271392	0.00176418	0.00174876
Tomasz_Woznicki_ESI_NEG_255	NEG_255	477.066	16.5707		Unknown_477.06_MZ_16.6mins (ESI-)		Unknown	Unknown	Level 4	Not captured	Not captured	0.0591947	0.278316	0.53698	0.567215		0.0141586	0.0127129	0.0161272	0.00702396	0.0106239	0.0137751	0.011911	0.00925783	0.0102999	0.00784894	0.00993355	0.0111918	0.00973594	0.010006	0.0131244	0.0083503	0.0101238	0.0148051	0.016083	0.012739	0.012598	0.010092	0.0122627	0.0116764	0.010289	0.0103841	0.0100655	0.0108694	0.0123531	0.0110058	0.0144173	0.0124629	0.0109798
Tomasz_Woznicki_ESI_NEG_256	NEG_256	463.087	16.5979	[H]	Quercetin 3-O-Galactoside (Hyperoside) (ESI-)	CID: 5281643	Phenolic	High confidence (RT, accurate mass and MS2 match)	Level 1	301; 300; 343	301> 273, 257, 239, 229, 193, 179, 169, 151, 121, 107: 300> 272, 271, 255, 254, 179, 151: 343> 325, 300, 297, 217, 193, 179, 151	0.472367	0.663293	1.20443e-05	4.49878e-05		0.201895	0.221861	0.221213	0.19513	0.198594	0.203075	0.192748	0.19168	0.189528	0.147433	0.184572	0.214757	0.228302	0.234766	0.259592	0.214084	0.237261	0.245585	0.267278	0.186367	0.256407	0.222388	0.214598	0.215805	0.25772	0.260538	0.285872	0.280541	0.254613	0.263524	0.262782	0.271261	0.273421
Tomasz_Woznicki_ESI_NEG_257	NEG_257	637.103	16.6048	[H]	Luteolin 7-O-[beta-D-glucuronosyl-(1->2)-beta-D-glucuronide]; luteolin 7-O-beta-D-diglucuronide; (ESI-)		Phenolic	Accurate mass matched MF only	Level 3	Not captured	Not captured	0.583645	0.752005	2.26033e-06	1.49309e-05		0.0034742	0.00386217	0.00310688	0.00343651	0.0029594	0.00384488	0.00361521	0.00386014	0.00310992	0.00267659	0.00294737	0.00335402	0.003898	0.00517008	0.0050026	0.00478312	0.00559753	0.00445014	0.00532497	0.00341092	0.00563369	0.00416165	0.00407704	0.00333444	0.00676079	0.00668953	0.00764492	0.00623912	0.00684661	0.007592	0.00516827	0.00686647	0.00692126
Tomasz_Woznicki_ESI_NEG_258	NEG_258	287.056	16.6674	[H]	Dalbergioidin; Tetrahydroxyisoflavanone; pentahydroxychalcone; Hydroxy-dihydrogenistein; 2-O-Methylswertianin; Dimethoxy-dihydroxyxanthone; Gentiacaulein; Micromelin; Okanin; Swerchirin (ESI-)		Phenolic	Accurate mass matched MF only	Level 3	Not captured	Not captured	0.550927	0.723766	0.00785854	0.0119277		0.00339808	0.00382945	0.00398728	0.0040612	0.00410143	0.00432368	0.00384895	0.003777	0.00369198	0.00401222	0.00357844	0.00350255	0.00433478	0.00409729	0.00416862	0.00402304	0.00532712	0.0037114	0.00418411	0.00360429	0.00404647	0.00455282	0.00320356	0.00367247	0.00530662	0.004106	0.00505008	0.00436998	0.00387124	0.00422009	0.00371163	0.00421875	0.00426763
Tomasz_Woznicki_ESI_NEG_259	NEG_259	341.124	16.6933	[H]	Coniferin II (ESI-)	CID: 5280372	Phenolic	Accurate mass matched MF only	Level 2	Not captured	Not captured	0.00203203	0.0794187	1.39576e-05	4.88516e-05		0.0026036	0.00282432	0.00257848	0.0026109	0.00337983	0.00285091	0.00265711	0.00301857	0.00253273	0.00271765	0.00250615	0.00228005	0.00296065	0.00286339	0.00285208	0.00365211	0.00299854	0.00280717	0.00236004	0.00247031	0.00231496	0.00264971	0.0029284	0.00236723	0.00442301	0.00440341	0.00438123	0.00426338	0.00477178	0.00538307	0.00475588	0.00489447	0.00365236
Tomasz_Woznicki_ESI_NEG_260	NEG_260	463.123	16.7187	[H]	Quercetin 3-O-glucoside (ESI-)	CID: 25203368	Phenolic	High confidence (RT, accurate mass and MS2 match)	Level 1	301; 300; 343	301> 273, 257, 239, 229, 193, 179, 169, 151, 121, 107: 300> 272, 271, 255, 254, 179, 151: 343> 325, 300, 297, 217, 193, 179, 151	0.00335026	0.0924277	3.85305e-07	5.64713e-06		0.000685972	0.000802647	0.000672812	0.000830662	0.00130576	0.00075103	0.000946825	0.00100436	0.000752317	0.000862635	0.000679365	0.000668085	0.00242732	0.00394943	0.00371635	0.00313377	0.00249655	0.00320847	0.003559	0.00278927	0.00210631	0.00243612	0.00229724	0.00266302	0.00492283	0.00550551	0.00486789	0.00504415	0.00448131	0.00565739	0.00535145	0.00551015	0.0047792
Tomasz_Woznicki_ESI_NEG_261	NEG_261	291.09	16.7321		Unknown_291.09_MZ_16.75mins (ESI-)		Unknown	Unknown	Level 4	Not captured	Not captured	0.0119206	0.150123	0.156835	0.189576		0.0105083	0.0122626	0.0131768	0.0101406	0.0119303	0.0109738	0.00951563	0.0124162	0.00850795	0.00885932	0.00925788	0.0114523	0.00918007	0.0117583	0.0107329	0.0115141	0.00985702	0.0098558	0.012902	0.00957592	0.00831606	0.00889632	0.00891119	0.0085876	0.00933692	0.0110879	0.0113512	0.0112845	0.0105508	0.0123204	0.0125171	0.0111676	0.0118756
Tomasz_Woznicki_ESI_NEG_262	NEG_262	609.124	16.7621	[2H]	Delphinidin 3-(6-p-coumaroyl)glucoside II or Myricetin 3-(6-p-coumaroyl)glucoside II (ESI+)		Phenolic	Accurate mass matched MF only	Level 3	591; 483; 463; 343; 301; 300; 283; 255	300> 283, 282, 272, 271, 256, 255, 228, 227, 211, 200: 301> 283, 273, 259, 257, 255, 233, 229, 215, 191, 175, 163, 147, 137, 125: 463> 445, 355, 343, 337, 315, 301, 300, 287	0.925961	0.960787	3.31621e-05	9.31319e-05		0.0221533	0.0214425	0.0148091	0.0398406	0.0237767	0.0216402	0.0264726	0.0169034	0.0346181	0.0253399	0.0261202	0.0234684	0.0431953	0.0531389	0.0754894	0.0787769	0.0593439	0.0553646	0.071359	0.0884379	0.0571408	0.0573063	0.0570573	0.0601884	0.0662127	0.0570999	0.0537997	0.0470001	0.0800018	0.0382024	0.0622898	0.0413446	0.0415853
Tomasz_Woznicki_ESI_NEG_263	NEG_263	431.098	16.7717	[H]	Emodin 8-glucoside; Genistein-glucoside; genistin; isovitexin; sulfuretin 6-glucoside; Vitexin; Apigenin-glucoside; (ESI-)		Phenolic	Accurate mass matched MF only	Level 3	Not captured	Not captured	0.778801	0.873822	1.12964e-05	4.34264e-05		0.000245958	0.000263318	0.000184473	0.000211993	0.000232053	0.000237286	0.000261218	0.000202891	0.000261544	0.000160398	0.000199138	0.00024441	0.00142892	0.0020802	0.00123777	0.000750563	0.00145297	0.0024044	0.00182778	0.00110264	0.00207764	0.00180293	0.000573715	0.00123647	0.000772365	0.000824437	0.0016871	0.00200805	0.000793939	0.000752725	0.00062817	0.00107093	0.00136707
Tomasz_Woznicki_ESI_NEG_264	NEG_264	479.082	16.8135	[H]	Myricetin-galactoside III or Myricetin-Glucoside III (ESI-)		Phenolic	Accurate mass matched MF only	Level 3	Not captured	Not captured	0.167217	0.419384	1.53663e-05	4.97021e-05		0.00725701	0.00610092	0.00538299	0.00911832	0.00876266	0.00730718	0.00672197	0.00654321	0.0109075	0.00937335	0.00992408	0.00866202	0.006253	0.00792317	0.00814275	0.0103169	0.00708249	0.0075299	0.006365	0.00826175	0.00856978	0.0103059	0.00960706	0.00831132	0.00449549	0.00369312	0.00271758	0.00519254	0.0034681	0.00277349	0.00381047	0.00307053	0.0029058
Tomasz_Woznicki_ESI_NEG_265	NEG_265	289.071	16.842	[H]	Epicatechin III; Catechin III (ESI-)		Phenolic	Accurate mass matched MF only	Level 3	Not captured	Not captured	0.602655	0.768058	3.85305e-07	5.64713e-06		0.00041369	0.000653598	0.000448917	0.000628658	0.000575603	0.00059087	0.00058075	0.000583924	0.000677603	0.000561454	0.000444701	0.000486421	0.00266832	0.00317014	0.00268283	0.00228242	0.00268858	0.0028195	0.00330481	0.00171483	0.00254315	0.00194659	0.0015305	0.00175086	0.00587152	0.00698752	0.0111567	0.00842264	0.00510973	0.00659047	0.00438192	0.00646174	0.0082749
Tomasz_Woznicki_ESI_NEG_266	NEG_266	337.056	16.8774		Unknown_337.0559_MZ_16.9mins (ESI-)		Unknown	Unknown	Level 4	Not captured	Not captured	0.676363	0.803074	0.443037	0.475479		0.0140326	0.0160443	0.0153441	0.0130825	0.0207608	0.0152405	0.0127277	0.0226091	0.0114928	0.0111186	0.0139579	0.0197886	0.0196824	0.0163653	0.0217218	0.0195065	0.0182391	0.0203104	0.0147558	0.0113592	0.0168457	0.0158103	0.0142849	0.0113113	0.0149979	0.0150892	0.0175456	0.0179414	0.0143598	0.0177227	0.0141675	0.0170174	0.0192911
Tomasz_Woznicki_ESI_NEG_267	NEG_267	579.171	16.8971		Unknown_579.1708_MZ_16.9mins (ESI-)		Unknown	Unknown	Level 4	519; 459; 441; 417; 399; 370; 285; 209; 207	285> 267, 257, 256, 241, 239, 229, 223, 213, 199, 197, 195, 163, 151: 370> 311, 280, 248, 233, 219, 209, 208, 206, 190, 177, 164, 149, 135: 417> 373, 209, 207, 181, 163	0.156835	0.399758	0.0565973	0.0735294		0.0196347	0.0191639	0.0190636	0.0202606	0.0147805	0.0171381	0.0138212	0.0184052	0.0147514	0.0158349	0.0154561	0.0147771	0.0192541	0.0176684	0.017383	0.017515	0.0150122	0.0160235	0.0201857	0.0144434	0.0190379	0.0191299	0.0173123	0.019975	0.0150428	0.0180011	0.0223006	0.0208692	0.0157067	0.0196899	0.0218034	0.0180332	0.0245628
Tomasz_Woznicki_ESI_NEG_268	NEG_268	593.15	17.0009	[H]	Kaempferol 3-O-rutinoside (ESI-)	CID: 5318767	Phenolic	High confidence (RT, accurate mass and MS2 match)	Level 1	327; 285; 284; 257; 229	285> 267, 257, 256, 241, 239, 229, 223, 213, 199, 197, 195, 163, 151: 284> 256, 255, 240, 227, 212: 257> 239, 229, 211, 187, 185, 171, 163, 159, 143, 130, 120, 109, 93	0.78885	0.87879	0.69393	0.720029		0.0477002	0.0486411	0.0558295	0.0436635	0.0468758	0.0459854	0.0445512	0.0440328	0.0371974	0.0382192	0.0425039	0.0514834	0.03835	0.0443414	0.0462437	0.0391284	0.0404362	0.0464286	0.0660127	0.0371396	0.046981	0.039996	0.0405728	0.0489625	0.0390862	0.0417014	0.0424612	0.0448507	0.0394569	0.045434	0.0473607	0.0474451	0.0446054
Tomasz_Woznicki_ESI_NEG_269	NEG_269	435.129	17.0192	[H]	Phlorizin (ESI-)	CID: 6072	Phenolic	Accurate mass matched MF only	Level 2	Not captured	Not captured	1.50736e-05	0.00706953	3.85305e-07	5.64713e-06		0.0065706	0.00611961	0.00651245	0.00585712	0.00671506	0.00636868	0.00610269	0.00630942	0.00557063	0.00535895	0.00569632	0.00545652	0.00851745	0.00897652	0.00971995	0.00979734	0.00861737	0.00927802	0.0095164	0.00819643	0.00766935	0.00764821	0.00811652	0.00744372	0.0120049	0.0123298	0.0120777	0.0125483	0.0115543	0.0130478	0.0122287	0.0122544	0.0109076
Tomasz_Woznicki_ESI_NEG_270	NEG_270	371.098	17.0359	[HCOOH]	1-O-coumaroyl-beta-D-glucose III (ESI-)	CID: 14158117	Phenolic	Accurate mass matched MF only	Level 2	341; 167; 135	Not captured	0.389727	0.605239	0.793923	0.811219		0.0123296	0.0103159	0.00838806	0.00847408	0.0117348	0.00947222	0.0101624	0.0099648	0.0126921	0.00939458	0.0127735	0.00808493	0.0127028	0.00843271	0.0102069	0.0106364	0.0107524	0.0118666	0.00794256	0.00991758	0.0108844	0.0105334	0.0118751	0.00900613	0.0108833	0.00996354	0.00944505	0.0089698	0.0167138	0.01133	0.0154948	0.0108874	0.011182
Tomasz_Woznicki_ESI_NEG_271	NEG_271	317.03	17.0578	[H]	Myricetin (potential fragment or isomer) I (ESI-)		Phenolic	Accurate mass matched MF only	Level 3	Not captured	Not captured	0.980953	0.985154	0.851925	0.859254		0.00263934	0.00320163	0.00279484	0.00281512	0.00256879	0.0026636	0.00276228	0.0026597	0.00260704	0.00270186	0.00264667	0.00248233	0.00268332	0.00355742	0.00246509	0.00256836	0.002765	0.00249778	0.00245941	0.00276623	0.00349365	0.00272679	0.00268308	0.00266204	0.00255441	0.00259607	0.00260831	0.00240179	0.00260239	0.00355683	0.00238898	0.00351348	0.00341733
Tomasz_Woznicki_ESI_NEG_272	NEG_272	623.16	17.1075	[H]	Isorhamnetin 3-O-rutinoside (ESI-)	CID: 17751019	Phenolic	High confidence (RT, accurate mass and MS2 match)	Level 1	591; 357; 315; 314; 300; 299; 271; 255	315> 300, 287, 272: 300> 272, 271, 255, 254, 243, 227, 151: 314> 300, 299, 287, 272	0.284674	0.531658	0.841073	0.850136		0.0365505	0.0389246	0.0428971	0.0163998	0.0305955	0.0344655	0.0285425	0.0230929	0.0261902	0.0199528	0.0282261	0.031681	0.0272315	0.0238122	0.0354663	0.0221378	0.0260532	0.037171	0.0507478	0.0234228	0.0377117	0.0237324	0.0327364	0.0315903	0.0257201	0.0288196	0.0236681	0.0278526	0.031453	0.0325832	0.0401204	0.0367854	0.0295437
Tomasz_Woznicki_ESI_NEG_273	NEG_273	279.123	17.1375	[H]	8'-Hydroxyabscisate or Phaseic acid (ESI-)		Phenolic	Accurate mass matched MF only	Level 3	Not captured	Not captured	0.231879	0.494324	1.93802e-06	1.29847e-05		0.0079338	0.00686461	0.00704542	0.00822333	0.00888808	0.00872535	0.00930929	0.0078456	0.00890863	0.00837537	0.00791829	0.00662126	0.00630376	0.00660009	0.00623279	0.00849624	0.00678169	0.00606504	0.00424106	0.0068044	0.00550206	0.00686874	0.00746997	0.00493708	0.00253838	0.00185225	0.0019413	0.00191087	0.00265408	0.00255703	0.00249291	0.00204022	0.00216851
Tomasz_Woznicki_ESI_NEG_274	NEG_274	349.186	17.1439	[H]	Galactose Grease (ESI-)	CID: 5326972	saccharides	Accurate mass matched MF only	Level 2	331; 187	187> 169, 167, 151, 141, 139, 127, 113, 111: 331> 313, 241, 213, 201, 187, 169	0.313406	0.54846	2.25739e-05	6.87434e-05		0.0130992	0.00640014	0.00745931	0.0113508	0.0118511	0.00848071	0.0105192	0.0091108	0.0132066	0.0156882	0.0117512	0.00795416	0.0128401	0.0193237	0.0195606	0.0241978	0.0202603	0.0233058	0.0196588	0.0258738	0.0166522	0.022585	0.0301545	0.0247592	0.0247189	0.0220082	0.0174301	0.020307	0.0237433	0.0216055	0.0261078	0.0215979	0.0185652
Tomasz_Woznicki_ESI_NEG_275	NEG_275	653.171	17.1511	[H]	Petunidin (feruloyl)glucoside (ESI-)		Phenolic	Accurate mass matched MF only	Level 3	Not captured	Not captured	0.0349945	0.224828	0.351737	0.390911		0.00326851	0.0036375	0.00381503	0.00274132	0.00373077	0.00341461	0.00275438	0.00310673	0.00300895	0.00303743	0.00319873	0.00326131	0.00324851	0.00299805	0.00335381	0.00340122	0.00322439	0.00341648	0.00394751	0.0025427	0.00331204	0.00272586	0.00324431	0.00286954	0.00340588	0.00347426	0.00300591	0.00354168	0.00329882	0.00381132	0.00358502	0.0038738	0.00319702
Tomasz_Woznicki_ESI_NEG_276	NEG_276	303.051	17.1885	[H]	Dihydroquercetin; Pentahydroxyflavanone; Taxifolin		Phenolic	Accurate mass matched MF only	Level 3	Not captured	Not captured	0.105399	0.361343	5.39786e-05	0.000137587		0.00542351	0.00822659	0.00856309	0.0070751	0.00754686	0.00731969	0.00629178	0.00762757	0.00599748	0.00414534	0.00514871	0.00750524	0.0104521	0.0114916	0.0123107	0.0106507	0.0114969	0.00952989	0.0114512	0.00661304	0.00989304	0.00876666	0.00539027	0.00593232	0.0103689	0.0138004	0.021114	0.0139235	0.0100977	0.0121212	0.0082367	0.011214	0.0147877
Tomasz_Woznicki_ESI_NEG_277	NEG_277	451.124	17.2005	[H]	C21H24O11: Catechin-glucoside, Epicathechin-glucoside, Epicathechin-galactoside, Cathechin-galactoside; 3-Hydroxyphloretin 2'-O-glucoside, Precarthamin, Aspalathin,7-Hydroxybutylidenephthalide 7-(6-malonylglucoside) (ESI-)		Phenolic	Accurate mass matched MF only	Level 3	Not captured	Not captured	0.0591947	0.278316	3.85305e-07	5.64713e-06		0.000474866	0.000472394	0.000432155	0.000470715	0.000580915	0.000496812	0.000492176	0.000476173	0.000506307	0.000428261	0.000457765	0.000449711	0.000993002	0.00124765	0.00108714	0.00115076	0.00114742	0.00110516	0.00122248	0.000893212	0.000796233	0.000883619	0.000634032	0.000630485	0.00230608	0.00256143	0.0030925	0.003203	0.00240551	0.00299592	0.00215604	0.00239972	0.00257376
Tomasz_Woznicki_ESI_NEG_278	NEG_278	549.088	17.2342	[H]	Quercetin malonyl-glucoside (ESI-)		Phenolic	Accurate mass matched MF only	Level 3	505; 430; 387; 369	505> 463, 445, 343, 301, 300, 271, 255, 179	0.309413	0.54846	0.332019	0.373421		0.121068	0.100077	0.114199	0.055961	0.0825611	0.104494	0.0911	0.0714686	0.0860688	0.0603185	0.0843124	0.092124	0.0760831	0.0683166	0.102846	0.0650359	0.0726828	0.110867	0.121766	0.0734091	0.101405	0.0784395	0.102286	0.0929659	0.0689007	0.0689426	0.0646315	0.0703932	0.0893519	0.072901	0.106688	0.0869081	0.0804128
Tomasz_Woznicki_ESI_NEG_279	NEG_279	977.256	17.2478	[H]	Quercetin 3-(6''-(E)-sinapoylsophoroside)-7-rhamnoside (ESI-)	CID: 44259316	Phenolic	Accurate mass matched MF only	Level 2	Not captured	Not captured	0.239432	0.494477	0.594978	0.62148		0.00254151	0.00214204	0.00243377	0.000965629	0.00194264	0.00214457	0.00194016	0.00129913	0.00187187	0.000921045	0.00171017	0.00129723	0.00168083	0.00117442	0.00261249	0.0011643	0.00166023	0.00266589	0.00240254	0.00148627	0.00276703	0.00153914	0.00258423	0.00191139	0.00142443	0.00130296	0.00137277	0.00138272	0.00237181	0.00169488	0.00276558	0.001973	0.00189237
Tomasz_Woznicki_ESI_NEG_280	NEG_280	271.118	17.2884	[HCOOH]	hydroxyjasmonic acid / Tuberonic acid;; (ESI-)		Oxilipin	Accurate mass matched MF only	Level 3	Not captured	Not captured	0.338465	0.564912	0.0168512	0.0237334		0.00507577	0.00966683	0.00925621	0.00560538	0.00881319	0.00646669	0.00651207	0.00795114	0.006027	0.00537561	0.00518814	0.00703778	0.00712175	0.00691415	0.00500544	0.00665733	0.00549546	0.00621484	0.00516041	0.00494983	0.00536849	0.00476931	0.00473791	0.00408083	0.00537919	0.00406348	0.0043773	0.00540679	0.00522333	0.00710083	0.00445621	0.00537804	0.00535204
Tomasz_Woznicki_ESI_NEG_281	NEG_281	579.098	17.306	[H]	Urolithin A 3,8-O-diglucuronide (ESI-)	CID: 131753208	Phenolic	Accurate mass matched MF only	Level 2	535; 441; 417; 399; 373; 370; 285; 223; 209; 207; 195	417> 399, 387, 373, 355, 343, 223, 209, 207, 194, 165, 163: 207> 177, 163, 148, 135, 134, 107: 370> 206	0.487752	0.6788	0.00185762	0.0031452		0.00820266	0.00796158	0.00795361	0.00620864	0.00805344	0.00801057	0.00653211	0.00630336	0.00780669	0.00743228	0.00844041	0.00810193	0.00630136	0.00671253	0.00842161	0.00743997	0.00701841	0.00812313	0.00867071	0.00702932	0.00808853	0.00718106	0.00929124	0.00752239	0.00684714	0.0064247	0.00503846	0.00540467	0.00677003	0.00599365	0.00778622	0.00644872	0.00576195
Tomasz_Woznicki_ESI_NEG_282	NEG_282	579.171	17.3432		Unknown_579.17_MZ_17.35mins (ESI-)		Unknown	Unknown	Level 4	535; 441; 417; 399; 373; 370; 285; 223; 209; 207; 195	417> 399, 387, 373, 355, 343, 223, 209, 207, 194, 165, 163: 207> 177, 163, 148, 135, 134, 107: 370> 206	0.000719338	0.0647245	0.041607	0.0557534		0.00624941	0.00852452	0.00890463	0.0103233	0.00729843	0.00815426	0.0074569	0.00977417	0.0069021	0.00818359	0.00838215	0.00838848	0.0100174	0.0091003	0.00828244	0.0085901	0.00774613	0.00810673	0.0092724	0.00747027	0.00592717	0.00637993	0.00512552	0.00595235	0.00997712	0.00953216	0.00900149	0.00756499	0.00493581	0.00690938	0.00702886	0.00679232	0.0052465
Tomasz_Woznicki_ESI_NEG_283	NEG_283	939.109	17.3441	[H]	1,2,3,4,6-pentagalloylglucose;"1,2,3,4,6-Pentakis-O-galloyl-beta-D-glucose";; (ESI-)	CID: 65238	Phenolic	Accurate mass matched MF only	Level 2	Not captured	Not captured	0.69393	0.811604	0.19009	0.226851		0.00335102	0.00362407	0.00316735	0.00354582	0.00335097	0.00372487	0.00350424	0.00524337	0.00330419	0.00316476	0.00556435	0.00428529	0.00366253	0.00357415	0.00403162	0.00314445	0.00292584	0.00365492	0.00332913	0.00288328	0.00329299	0.00477434	0.00296159	0.00285759	0.00269717	0.0031213	0.00276738	0.00367493	0.00307995	0.00426408	0.00322009	0.00463162	0.0032458
Tomasz_Woznicki_ESI_NEG_284	NEG_284	349.186	17.4289		Unknown_349.186_MZ_17.4mins (ESI-)		Unknown	Unknown	Level 4	331; 187; 185; 169; 141	331> 313, 265, 229, 213, 211, 195, 187, 169, 141, 113: 187> 169, 167, 151, 141, 113, 99, 97, 85, 71: 169> 151, 109	0.387237	0.605239	3.85305e-07	5.64713e-06		0.0115332	0.00658365	0.00777609	0.0102254	0.0107178	0.00839576	0.00961371	0.00845698	0.0112742	0.0127365	0.00987656	0.00769382	0.014428	0.0178051	0.017889	0.0203747	0.016921	0.0199375	0.018422	0.0228236	0.0150664	0.0188362	0.0216477	0.0185841	0.0302566	0.0275372	0.0254326	0.028262	0.0297217	0.0304047	0.0290784	0.0282519	0.0245104
Tomasz_Woznicki_ESI_NEG_286	NEG_286	593.129	17.4907	[2H]	Cyanindin coumaroyl glucoside III (ESI-)		Phenolic	Accurate mass matched MF only	Level 3	575; 467; 447; 339; 327; 309; 299; 285; 284; 241	285> 267, 257, 256, 243, 241, 229, 223, 217, 213, 201, 199, 197, 177, 175, 163, 147, 125: 284> 267, 256, 255, 240, 212, 200: 447> 429, 405, 357, 351, 321, 285, 284, 240, 217, 185, 175, 163	0.131909	0.386659	0.000329073	0.000676909		0.00391559	0.00346081	0.00262804	0.00491912	0.00440994	0.00367769	0.00311703	0.00312907	0.0064696	0.00459315	0.00544745	0.00447435	0.00666196	0.00728062	0.00791648	0.00819522	0.00621534	0.00794397	0.00678861	0.0104485	0.00843388	0.00909968	0.0099552	0.00928654	0.00963087	0.00827109	0.00642077	0.00725281	0.00882132	0.00554081	0.00758453	0.00604574	0.00609859
Tomasz_Woznicki_ESI_NEG_287	NEG_287	431.098	17.5222	[H]	Apigenin 7-O-Glucoside (ESI-)	CID: 5280704	Phenolic	High confidence (RT and accurate mass match, no MS2 in this study but previous MS2 match)	Level 1	Not captured	Not captured	0.443037	0.639336	3.65567e-06	1.94831e-05		0.000864036	0.000960411	0.000807262	0.000758197	0.00092531	0.000935542	0.000997635	0.000842382	0.00094922	0.00070154	0.000867302	0.000920758	0.00314282	0.00379626	0.00273655	0.00196477	0.00321233	0.00414937	0.00361898	0.00228765	0.00294026	0.0025988	0.00148914	0.00176525	0.00175986	0.00177016	0.00239075	0.00260521	0.00172908	0.0017408	0.00156121	0.00175538	0.0015637
Tomasz_Woznicki_ESI_NEG_288	NEG_288	337.056	17.5556		Unknown_337.056_MZ_17.5mins (ESI-)		Unknown	Unknown	Level 4	319; 275; 257; 231; 219; 213; 203; 187; 173; 163; 155; 147; 145; 137; 129; 119	319> 275, 257, 231, 213, 203, 287, 273, 263, 129: 173> 129, 85, 57:	0.0449338	0.245046	0.730444	0.752919		0.00710501	0.00956914	0.0089113	0.00800069	0.0126049	0.00922962	0.007654	0.0139361	0.00680207	0.00748272	0.00895412	0.0120538	0.0122678	0.0105692	0.0114115	0.0125682	0.00996267	0.0108988	0.00800219	0.00688015	0.0084074	0.00819026	0.0068087	0.0053806	0.00998902	0.00922643	0.00934742	0.0107783	0.00766895	0.00950327	0.00714236	0.00929261	0.00909822
Tomasz_Woznicki_ESI_NEG_289	NEG_289	477.103	17.6306	[H] [2H]	[2H] Petunidin-O-glucoside; [H] Isorhamnetin-glucoside (ESI-)		Phenolic	Accurate mass matched MF only	Level 3	Not captured	Not captured	0.351737	0.582914	0.139743	0.17157		0.0127686	0.0124503	0.0126267	0.00522759	0.010791	0.011622	0.00876717	0.00673767	0.00905125	0.00712373	0.00962876	0.0112458	0.0100899	0.00910289	0.0131616	0.00795119	0.00884939	0.01302	0.0179712	0.00819973	0.0127017	0.00805902	0.0123338	0.0113902	0.0114501	0.0126281	0.00921843	0.0117924	0.0127178	0.0151852	0.0167343	0.0164069	0.0114312
Tomasz_Woznicki_ESI_NEG_290	NEG_290	565.192	17.6337		Unknown_565.192_MZ_17.6mins (ESI-)		Unknown	Unknown	Level 4	519; 518; 505; 357; 271	357> 342, 339, 324, 309, 217, 187, 151, 136: 518> 397, 357:	0.819781	0.900415	3.7218e-05	0.000100897		0.00513071	0.00846894	0.00761122	0.00354886	0.00504856	0.00767384	0.00575109	0.00676745	0.00850737	0.00397038	0.00544594	0.00320255	0.00667382	0.00595177	0.00733155	0.00856583	0.00755253	0.010859	0.00551694	0.00652708	0.00696665	0.00628464	0.00795625	0.00654894	0.0138918	0.01187	0.00844034	0.00950055	0.0149893	0.00809568	0.0244199	0.0118961	0.0156787
Tomasz_Woznicki_ESI_NEG_291	NEG_291	579.171	17.6503		Unknown_579.171_MZ_17.6mins (ESI-)		Unknown	Unknown	Level 4	Not captured	Not captured	0.24565	0.494477	0.239432	0.277954		0.00358756	0.00412552	0.0035075	0.00370852	0.00289919	0.00340317	0.00284367	0.00308765	0.00288086	0.00296137	0.00297369	0.00279527	0.00348402	0.0030548	0.0033097	0.00335398	0.00274965	0.00358804	0.00416754	0.00290516	0.00927569	0.00350405	0.00348717	0.00395082	0.0030718	0.00350323	0.00417579	0.0035608	0.00295383	0.00334478	0.00373806	0.00310585	0.00951524
Tomasz_Woznicki_ESI_NEG_292	NEG_292	447.093	17.6581	[H]	Quercetrin (ESI-)	CID: 5280459	Phenolic	High confidence (RT, accurate mass and MS2 match)	Level 1	357; 327; 285; 284; 255; 227; 151:	284> 256, 255, 227: 285> 267, 257, 256, 241, 229, 213, 163, 151: 255> 236, 227, 213, 211, 187, 169, 161, 149	0.410235	0.624676	0.00130569	0.00230213		0.0671943	0.0697979	0.0874882	0.0588813	0.0678132	0.070408	0.0517261	0.0776397	0.0466131	0.0404749	0.04758	0.070313	0.0693374	0.09754	0.0762129	0.086616	0.0932097	0.0636994	0.105542	0.0707001	0.0698065	0.0607095	0.0451934	0.0607082	0.0978562	0.0790908	0.103079	0.0974698	0.0692551	0.0912887	0.071528	0.106018	0.116563
Tomasz_Woznicki_ESI_NEG_293	NEG_293	868.229	17.7218		Unknown_868.229_MZ_17.7mins (ESI-)		Unknown	Unknown	Level 4	Not captured	Not captured	0.667747	0.798911	0.0086517	0.0130892		0.00896179	0.0127702	0.0118702	0.00986137	0.00944251	0.00934677	0.00815521	0.0112392	0.00751084	0.00629784	0.00750205	0.0114738	0.0100334	0.0108278	0.0117629	0.0087301	0.0102608	0.00952143	0.0123054	0.00665506	0.0115746	0.00940695	0.00738175	0.00848178	0.00911274	0.009915	0.0134768	0.0123624	0.00988521	0.0125454	0.0116332	0.0115216	0.0137004
Tomasz_Woznicki_ESI_NEG_294	NEG_294	594.145	17.748		Unknown_594.145_MZ_17.7mins (ESI-)		Unknown	Unknown	Level 4	Not captured	Not captured	0.667747	0.798911	0.088082	0.111349		0.0079361	0.00810038	0.0067626	0.00782183	0.00790737	0.00719603	0.00639689	0.00809943	0.00703282	0.00683468	0.00686271	0.00542769	0.00606968	0.00661868	0.00639477	0.00593399	0.00600319	0.0058936	0.00622231	0.00517002	0.00747245	0.00679481	0.00699628	0.00630033	0.00579842	0.00559966	0.00575066	0.00616095	0.00736574	0.00720181	0.00775354	0.00656664	0.00626941
Tomasz_Woznicki_ESI_NEG_295	NEG_295	163.04	17.7565	[H]	Coumarate II; hydroxy-Nonene-diynoic acid II; Benzoyl acetate II; Caffeic aldehyde II; Hydroxycinnamate II; Phenylpyruvate II (ESI-)		Phenolic	Accurate mass matched MF only	Level 3	Not captured	Not captured	0.379861	0.605239	0.000666079	0.00124459		0.0274037	0.0315494	0.0284075	0.0278531	0.0310875	0.0260321	0.0233751	0.0303445	0.0255591	0.0240673	0.0268278	0.0269248	0.024933	0.0213503	0.0251346	0.0217772	0.0210066	0.0250406	0.0237571	0.0191488	0.0276974	0.0262516	0.0264176	0.0228306	0.0187522	0.0195586	0.0206876	0.0214505	0.0219167	0.02273	0.0258426	0.0218376	0.0247768
Tomasz_Woznicki_ESI_NEG_296	NEG_296	420.129	17.7565	[H]	Nigrumin coumerate (ESI-)	CID: 102372417	Phenolic	Accurate mass matched MF only	Level 2	163; 119	163> 119:	0.42632	0.628756	0.00109818	0.00198094		0.270019	0.287913	0.291978	0.265244	0.307794	0.253154	0.232762	0.299812	0.245274	0.233637	0.248731	0.244856	0.222999	0.214424	0.232747	0.21149	0.213124	0.230051	0.22871	0.185656	0.264374	0.247095	0.25299	0.217712	0.182774	0.203022	0.205082	0.206386	0.221969	0.225321	0.255937	0.219688	0.238515
Tomasz_Woznicki_ESI_NEG_297	NEG_297	311.113	17.7912	[H]	Hydroxycinnamyl alcohol-D-glucoside; (ESI-)	CID: 5280847	Phenolic	Accurate mass matched MF only	Level 2	Not captured	Not captured	0.290202	0.531658	0.325695	0.367189		0.00253345	0.00240653	0.00232658	0.00186107	0.00269739	0.00244795	0.00175054	0.00223681	0.00256803	0.0020062	0.002267	0.00176846	0.00274207	0.00214354	0.00260172	0.00306711	0.00245762	0.00245261	0.00209981	0.00203134	0.00251305	0.00204724	0.00262589	0.00191861	0.00312659	0.00210352	0.00203266	0.00243481	0.00349239	0.00269201	0.00348253	0.00243419	0.00243353
Tomasz_Woznicki_ESI_NEG_298	NEG_298	467.098	17.7913		Unknown_467.098_MZ_17.8mins (ESI-)		Unknown	Unknown	Level 4	Not captured	Not captured	0.231879	0.494324	0.0244399	0.0336138		0.00200542	0.00200888	0.00211368	0.00140372	0.00184705	0.00218711	0.00171749	0.00154673	0.00130945	0.00150736	0.00191129	0.00151116	0.00180168	0.00179021	0.00251524	0.00174669	0.00151496	0.00280612	0.00272186	0.0011795	0.00202518	0.00154471	0.00181171	0.00186538	0.00263698	0.00201001	0.00168813	0.00219398	0.00231	0.00244422	0.00248338	0.00237629	0.00213814
Tomasz_Woznicki_ESI_NEG_299	NEG_299	433.113	17.8174	[H]	Tetrahydroxychalcone -O-glucoside II; butein -glucoside II; chalcone -O-glucoside II; Naringenin -O-beta-D-glucoside II; (ESI-)		Phenolic	Accurate mass matched MF only	Level 3	313; 301; 271	Not captured	0.0209549	0.184345	3.85305e-07	5.64713e-06		0.00817209	0.00677551	0.007585	0.00780508	0.00741292	0.00749921	0.0082567	0.00699157	0.00725469	0.0076737	0.00688505	0.00643189	0.0187522	0.0225374	0.0198899	0.022709	0.0178506	0.0200658	0.0230996	0.0192074	0.0128081	0.0148821	0.0146456	0.0156153	0.0356936	0.0368966	0.045117	0.0457629	0.0328772	0.0444911	0.0344007	0.0382358	0.0371704
Tomasz_Woznicki_ESI_NEG_300	NEG_300	271.061	17.8182	[H]	Glycinol; pinobanksin; Trihydroxypterocarpan; Trihydroxyisoflavanone; Hydroxydihydrodaidzein; Butein; Butin; Dihydrogenistein; Garbanzol; Isosalipurpol; Licodione; Naringenin; p-Coumaroyltriacetic acid lactone; Rubrofusarin; (ESI-)		Phenolic	Accurate mass matched MF only	Level 3	Not captured	Not captured	0.0128738	0.150123	3.85305e-07	5.64713e-06		0.00106087	0.000864589	0.00107372	0.00108054	0.000928845	0.000920941	0.00107909	0.00084793	0.000929839	0.00103987	0.00084458	0.000856917	0.00278685	0.00309077	0.00292446	0.00326545	0.00247305	0.00290534	0.00342172	0.00276382	0.00178447	0.00215903	0.00204721	0.00231776	0.00520369	0.00543522	0.00651734	0.00686413	0.00466498	0.00654132	0.00503888	0.00534615	0.00548448
Tomasz_Woznicki_ESI_NEG_301	NEG_301	173.082	17.8355		Unknown_173.082_MZ_17.8mins (ESI-)		Unknown	Unknown	Level 4	Not captured	Not captured	0.290202	0.531658	0.0726723	0.0933789		0.00861275	0.00800241	0.00844672	0.00694486	0.00799183	0.00768013	0.00833789	0.00741021	0.00802704	0.00980462	0.00743957	0.00734742	0.0114807	0.00762015	0.00772883	0.00697131	0.0123298	0.0082491	0.00804254	0.00765132	0.00769402	0.0115658	0.00766865	0.00700719	0.00863883	0.00801908	0.00848326	0.00818822	0.00879343	0.00916463	0.00924131	0.00883968	0.00857393
Tomasz_Woznicki_ESI_NEG_302	NEG_302	477.103	17.8442	[H]	Isorhamnetin-O-glucoside (3-, 4-, 7-) I (ESI-)		Phenolic	Accurate mass matched MF only	Level 3	Not captured	Not captured	0.325695	0.561584	4.51098e-05	0.000118193		0.00456124	0.0043561	0.00457009	0.00209492	0.00359531	0.00399735	0.00337773	0.00271834	0.00303886	0.00249156	0.00308015	0.00408266	0.0044723	0.00472401	0.00586127	0.00406499	0.00453456	0.00596391	0.00773916	0.00359521	0.00527611	0.00378623	0.00502379	0.00482356	0.00564591	0.00635755	0.0055632	0.00619642	0.00649606	0.00672405	0.0074302	0.00671969	0.0056987
Tomasz_Woznicki_ESI_NEG_303	NEG_303	315.051	17.9275	[H]	Isorhamnetin (ESI-)	CID: 5281654	Phenolic	Accurate mass matched MF only	Level 2	Not captured	Not captured	0.0104862	0.142329	0.000705637	0.00130808		0.0198247	0.0163113	0.0171029	0.0178345	0.0175494	0.0180362	0.0184853	0.017119	0.0176664	0.0177605	0.0178152	0.0177579	0.0186549	0.0198553	0.0187963	0.0179175	0.0190307	0.0182658	0.0178236	0.0196596	0.0199777	0.0205837	0.0207292	0.0214245	0.0187385	0.0196377	0.0194208	0.0191428	0.0201278	0.0201265	0.0190615	0.0196033	0.0204295
Tomasz_Woznicki_ESI_NEG_304	NEG_304	163.04	17.9808	[H]	Coumarate III; hydroxy-Nonene-diynoic acid III; Benzoyl acetate III; Caffeic aldehyde III; Hydroxycinnamate III; Phenylpyruvate III (ESI-)		Phenolic	Accurate mass matched MF only	Level 3	Not captured	Not captured	0.00511468	0.103624	0.000121059	0.000271659		0.020369	0.0274202	0.0262974	0.0254672	0.029024	0.0256412	0.0242984	0.0274899	0.023485	0.0242586	0.0274859	0.0263431	0.0231341	0.0220701	0.023654	0.0223743	0.0219171	0.0244278	0.0234193	0.0209417	0.0207081	0.0189667	0.0177573	0.0165758	0.0413785	0.0207179	0.0191158	0.0189379	0.0168007	0.018159	0.0191872	0.0186052	0.0159627
Tomasz_Woznicki_ESI_NEG_305	NEG_305	420.129	17.9812		Unknown_420.129_MZ_17.9mins (ESI-)		Unknown	Unknown	Level 4	163; 119	163> 119	0.000941582	0.0647245	7.12028e-06	3.21097e-05		0.204171	0.252963	0.247512	0.24315	0.264204	0.250082	0.244708	0.265218	0.229043	0.2369	0.258837	0.242356	0.226255	0.219317	0.221996	0.209634	0.211296	0.224405	0.221231	0.200327	0.192823	0.179587	0.174347	0.160548	0.220064	0.197355	0.185679	0.178676	0.170354	0.179456	0.189938	0.190627	0.149592
Tomasz_Woznicki_ESI_NEG_306	NEG_306	480.15	18.0237		Unknown_480.150_MZ_18.0mins (ESI-)		Unknown	Unknown	Level 4	Not captured	Not captured	0.516719	0.698389	2.40683e-05	7.05502e-05		0.00498941	0.00380121	0.00545297	0.00439542	0.00470886	0.00455434	0.00489887	0.00530688	0.00493742	0.00489479	0.00499099	0.00495274	0.00540644	0.00675725	0.00602403	0.00615295	0.00637532	0.00608664	0.00724077	0.0059785	0.00442552	0.00691806	0.00767001	0.00621741	0.00748186	0.00821946	0.00589742	0.00656837	0.0118661	0.0066164	0.0134843	0.00790073	0.00776682
Tomasz_Woznicki_ESI_NEG_307	NEG_307	317.03	18.051	[H]	Myricetin (potential fragment or isomer) II (ESI-)		Phenolic	Accurate mass matched MF only	Level 3	Not captured	Not captured	0.819781	0.900415	0.156835	0.189576		0.00807775	0.00698698	0.00577711	0.00783155	0.00720081	0.00794441	0.00629133	0.00572287	0.00624985	0.00751894	0.00554202	0.00650324	0.00550285	0.0059126	0.0053702	0.00572892	0.00625212	0.00738522	0.00541345	0.00589448	0.00547454	0.00563448	0.00788592	0.00724457	0.00628806	0.00603548	0.00569907	0.00677172	0.00659325	0.00649999	0.0061412	0.00638417	0.005368
Tomasz_Woznicki_ESI_NEG_308	NEG_308	461.108	18.0642	[H]	Isorhamnetin-O-glucoside (3-, 4-, 7-) II (ESI-)		Phenolic	Accurate mass matched MF only	Level 3	Not captured	Not captured	0.667747	0.798911	2.40683e-05	7.05502e-05		0.000649707	0.000559242	0.000553553	0.000730041	0.000775592	0.000632459	0.000725253	0.000626606	0.000747454	0.000654764	0.000624776	0.000654654	0.00111176	0.00141369	0.00136322	0.00144443	0.00128228	0.00114204	0.00139075	0.000921538	0.00115505	0.000888306	0.000688849	0.000973859	0.00119468	0.00122212	0.00130919	0.00125905	0.000867632	0.00139291	0.00113414	0.0011354	0.00128755
Tomasz_Woznicki_ESI_NEG_309	NEG_309	433.113	18.0757	[H]	Naringenin glucoside (4-, 7-) (ESI-)		Phenolic	Accurate mass matched MF only	Level 3	Not captured	Not captured	0.297739	0.541238	0.00174227	0.00298221		0.0110687	0.0154514	0.018483	0.0175591	0.00870434	0.0103182	0.0115282	0.00969969	0.00850154	0.00892184	0.0145787	0.00911561	0.00933576	0.0101485	0.0107231	0.010537	0.0103295	0.00990989	0.0121414	0.00952151	0.0104294	0.00988908	0.0108327	0.0109509	0.0139732	0.015234	0.0165255	0.0168487	0.0135251	0.0170824	0.0154451	0.0153103	0.0153229
Tomasz_Woznicki_ESI_NEG_310	NEG_310	871.277	18.1341		Unknown_871.277_MZ_18.1mins (ESI-)		Unknown	Unknown	Level 4	Not captured	Not captured	0.00531523	0.103624	3.05504e-06	1.68566e-05		0.00246412	0.00355609	0.00374642	0.0035486	0.00383774	0.003256	0.0034456	0.0041884	0.00302912	0.00343167	0.0036896	0.00349008	0.00278595	0.00263839	0.00281996	0.00256591	0.00264773	0.00260553	0.00305763	0.00235253	0.00202765	0.00226076	0.00200929	0.00154129	0.00229546	0.00202897	0.00193554	0.00171662	0.00173804	0.00185127	0.00227639	0.00200183	0.00140554
Tomasz_Woznicki_ESI_NEG_311	NEG_311	449.109	18.1759	[H]	Eriodictyol O-glucoside (3-O, 7-O or 5-O) III or pentahydroxychalcone glucoside III (ESI-)		Phenolic	Accurate mass matched MF only	Level 3	Not captured	Not captured	0.19009	0.443544	3.85305e-07	5.64713e-06		0.00966058	0.00971829	0.00789004	0.00984187	0.0107903	0.00981218	0.0101621	0.00804579	0.0105381	0.00859289	0.0080477	0.00804633	0.030048	0.0360629	0.0314985	0.0303242	0.0302891	0.0317292	0.0342848	0.026854	0.0263702	0.0257425	0.0208682	0.0227359	0.0433833	0.0498796	0.0641602	0.0605158	0.0402888	0.0489468	0.0376371	0.0438221	0.0491877
Tomasz_Woznicki_ESI_NEG_312	NEG_312	464.119	18.1766		Unknown_464.118_MZ_18.2mins (ESI-)		Unknown	Unknown	Level 4	Not captured	Not captured	0.487752	0.6788	2.53348e-05	7.38012e-05		0.00208381	0.00186588	0.00255246	0.00170875	0.00199533	0.00165268	0.00165613	0.00175546	0.00150457	0.0016804	0.00201446	0.00231181	0.00210802	0.00190704	0.00246547	0.0017654	0.0020139	0.0020393	0.00258017	0.0016911	0.00207704	0.00242756	0.00173704	0.00208011	0.00238693	0.00281681	0.00280371	0.00282439	0.00256707	0.00313565	0.00328858	0.00353079	0.00322903
Tomasz_Woznicki_ESI_NEG_313	NEG_313	193.05	18.1914	[H] or [HCOOH]	[H] Decatetraenedioic acid; Hydroxyconiferaldehyde; Methyl caffeate; [HCOOH] Hydroxycinnamyl aldehyde; coumaraldehyde; Dihydrocoumarin; trans-Cinnamate;; (ESI-)		Phenolic / fatty acid	Accurate mass matched MF only	Level 3	Not captured	Not captured	0.365529	0.599081	0.0017761	0.00301809		0.0167802	0.0178487	0.0191907	0.0184286	0.0200705	0.0167722	0.0179923	0.0189813	0.0172029	0.0188315	0.019466	0.0198435	0.0178361	0.0180216	0.0188623	0.0197742	0.0177736	0.0173252	0.0188513	0.0167938	0.015543	0.0182763	0.0173032	0.0151508	0.0157703	0.0162695	0.0155035	0.0155936	0.01626	0.0167005	0.01981	0.0166326	0.0156593
Tomasz_Woznicki_ESI_NEG_314	NEG_314	417.082	18.2988	[H]	Kaempferol arabinoside (3-O or 7-O) (ESI-)		Phenolic	Accurate mass matched MF only (RT consistent with literature)	Level 3	Not captured	Not captured	0.173774	0.42228	0.410235	0.445371		0.00273778	0.00222838	0.00267549	0.00166088	0.0021221	0.00231533	0.00237575	0.00186801	0.00202927	0.00179177	0.00220149	0.00238307	0.00209681	0.00173324	0.00276572	0.00185033	0.00225212	0.00268172	0.00291979	0.00186703	0.00260285	0.00210694	0.00256098	0.00243033	0.00196776	0.001908	0.00167648	0.00193721	0.00232148	0.00234318	0.00283492	0.00255137	0.00207097
Tomasz_Woznicki_ESI_NEG_315	NEG_315	431.098	18.3308	[H]	Kaempferol rhamnoside (ESI-)		Phenolic	Accurate mass matched MF only (RT consistent with literature, bond position unknown)	Level 3	Not captured	Not captured	0.387237	0.605239	5.23441e-06	2.50504e-05		0.000508456	0.000651992	0.000438639	0.000493184	0.000519261	0.000634263	0.000620924	0.000433293	0.000657046	0.00028576	0.000417182	0.000654892	0.00411534	0.00532385	0.00390098	0.00235146	0.0042455	0.00598314	0.00494109	0.00297235	0.00686787	0.00609811	0.00210859	0.00355479	0.00151774	0.00201946	0.00347444	0.00425845	0.00227292	0.00174514	0.00134775	0.00224841	0.00395968
Tomasz_Woznicki_ESI_NEG_316	NEG_316	489.197	18.4637		Unknown_489.197_MZ_18.4mins (ESI-)		Unknown	Unknown	Level 4	Not captured	Not captured	0.558035	0.724982	3.85305e-07	5.64713e-06		0.00528357	0.00381913	0.00425454	0.00452539	0.00449571	0.00425805	0.00458117	0.0039094	0.0053897	0.00468828	0.00513598	0.00370819	0.00756913	0.00710975	0.00673041	0.00715486	0.00599287	0.00802889	0.00651052	0.00778038	0.00637771	0.00733363	0.00768054	0.00687781	0.0164709	0.015032	0.0139243	0.013622	0.0143465	0.0170738	0.0137156	0.0147097	0.0130894
Tomasz_Woznicki_ESI_NEG_317	NEG_317	285.04	18.4657	[H]Frag	Kaempferol (fragment from Kaempferol malonyl-glucoside) (ESI-)	CID: 5280863	Phenolic	Accurate mass matched MF only	Level 2	267; 257; 243; 241; 229; 217; 213; 199; 175; 151; 135; 133; 107	241> 213, 199, 198, 197, 185, 169, 133: 199> 189, 171, 157, 155, 143: 257> 239, 229, 215, 213, 189, 185, 171, 163	0.146157	0.389474	0.011038	0.0162283		0.0157559	0.0264962	0.0240243	0.0189623	0.0182819	0.0220528	0.0160025	0.0212163	0.010616	0.00854383	0.0124726	0.0234185	0.0309663	0.0291385	0.0334856	0.027876	0.0315415	0.0261294	0.0296069	0.0187552	0.0281066	0.0221151	0.0127471	0.0136291	0.0161529	0.0190807	0.0292963	0.022667	0.0160479	0.0172757	0.0145624	0.0181076	0.0269531
Tomasz_Woznicki_ESI_NEG_318	NEG_318	533.093	18.5458	[H]	Kaempferol malonyl-glucoside (ESI-)	CID: 14162699	Phenolic	Accurate mass matched MF only	Level 2	489	489> 285, 284	0.497222	0.681863	0.841073	0.850136		0.0355023	0.0327158	0.0393784	0.0201115	0.0191996	0.030251	0.0286289	0.023153	0.0234003	0.0135602	0.0171597	0.0312683	0.0164181	0.0231907	0.0329564	0.0190999	0.0248111	0.0242125	0.0309163	0.0184284	0.034769	0.0169669	0.0222006	0.0302831	0.0190111	0.0244653	0.0205439	0.0205311	0.0281855	0.0254616	0.0341183	0.0300975	0.0276993
Tomasz_Woznicki_ESI_NEG_319	NEG_319	435.129	18.5547		Unknown_435.129_MZ_18.5mins (ESI-)		Unknown	Unknown	Level 4	Not captured	Not captured	0.0712881	0.301208	4.40252e-06	2.2202e-05		0.00278414	0.00279551	0.00313453	0.00463636	0.00314258	0.00287299	0.00291292	0.0042294	0.00338396	0.00231461	0.0037861	0.002533	0.00428191	0.0044011	0.00445676	0.00477992	0.00587302	0.00542263	0.00584744	0.00387087	0.00334344	0.00468581	0.00335528	0.00322744	0.00650695	0.00700484	0.00760786	0.00770864	0.00657711	0.00801878	0.0068204	0.00732854	0.00704796
Tomasz_Woznicki_ESI_NEG_320	NEG_320	563.103	18.5666	[H]	Isorhamnetin 3-(6''-malonylglucoside) (ESI-)	CID: 44258022	Phenolic	Accurate mass matched MF only (RT consistent with literature)	Level 2+	545; 544; 519; 447	Not captured	0.497222	0.681863	0.0921244	0.115835		0.0179267	0.0205995	0.0204937	0.00883189	0.0160168	0.0186678	0.01414	0.0106961	0.0131586	0.0105892	0.0141085	0.0162748	0.0128876	0.0114744	0.0161383	0.0109485	0.0113112	0.0148368	0.0205314	0.00932609	0.0171491	0.0105283	0.0150384	0.0134989	0.0100074	0.010931	0.0089298	0.0110349	0.011139	0.0141203	0.015516	0.0146302	0.0111675
Tomasz_Woznicki_ESI_NEG_321	NEG_321	461.108	18.5914	[H]	Isorhamnetin rhamnoside (3-O, 7-O) (ESI-)		Phenolic	Accurate mass matched MF only (RT consistent with literature, bond position unknown)	Level 3	Not captured	Not captured	0.263597	0.517268	0.173774	0.207908		0.00299482	0.00230696	0.00275381	0.00236544	0.002817	0.00237723	0.0023328	0.00273846	0.00211276	0.00252198	0.00300393	0.00258802	0.00280602	0.00204461	0.0029998	0.00239305	0.00352555	0.00328583	0.00342095	0.00161435	0.00327883	0.00253543	0.0031169	0.00224825	0.0036099	0.00235374	0.00172924	0.00233324	0.00346599	0.00284268	0.00333104	0.00324949	0.0037918
Tomasz_Woznicki_ESI_NEG_322	NEG_322	431.192	18.6264	[HCOOH]	12-hydroxyjasmonic acid 12-O-beta-D-glucoside (or an isomer of C19H30O8: Citroside A and Citroside B [citrus fruits], Corchoionol C 9-glucoside [not detected in fruits, just tea], Vomifoliol 9-glucoside [detected in grapes and other fruits], Sonchuionoside C [detecetd in white wines such as Riesling], 6e,9e-Dihydroxy-4,7E-megastigmadien-3-one 9-glucoside [deteceted in fruits]) (ESI-)		Phenolic	Accurate mass matched MF only	Level 3	Not captured	Not captured	0.0017761	0.0757266	1.12964e-05	4.34264e-05		0.00540079	0.004602	0.00556995	0.00431321	0.00465104	0.00466061	0.00494914	0.004936	0.00397554	0.00411471	0.00439168	0.00472302	0.00456385	0.00486745	0.00520982	0.00479496	0.00457588	0.00521517	0.00530106	0.00502356	0.00492954	0.00453743	0.00460519	0.00434442	0.00655768	0.00602097	0.00630688	0.0065313	0.00647748	0.00686029	0.0071759	0.00636806	0.00635597
Tomasz_Woznicki_ESI_NEG_323	NEG_323	625.119	18.7088	[H]	Myricetin 3'-O-(6''-p-coumaroyl)glucoside (ESI-)	CID: 44259435	Phenolic	Accurate mass matched MF and MS2 fits structure, not RT matched to reference standard	Level 2+	479; 317; 316; 271	479> 461, 259, 329, 317, 316, 271, 179: 316> 287, 271, 270, 242, 179, 151: 317> 299, 289, 273, 255, 203, 193, 192, 191, 179, 169, 151, 137, 107	0.21888	0.477464	1.22781e-05	4.49878e-05		0.00128285	0.00111177	0.000795953	0.00152923	0.00128262	0.00118767	0.00100504	0.000913273	0.00203627	0.00147506	0.00166235	0.00138471	0.00349265	0.00420682	0.00422468	0.00406545	0.00304205	0.00452769	0.00391144	0.0055305	0.00450633	0.00480258	0.00476506	0.00504124	0.00850364	0.00630703	0.00425442	0.00466797	0.00607469	0.00353187	0.00511008	0.00396525	0.00389123
Tomasz_Woznicki_ESI_NEG_324	NEG_324	614.208	18.783		Unknown_614.208_MZ_18.8mins (ESI-)		Unknown	Unknown	Level 4	Not captured	Not captured	0.0330327	0.224527	0.351737	0.390911		0.00506473	0.00591356	0.00549863	0.00514334	0.0060792	0.00500942	0.00630762	0.00656184	0.00495252	0.00475011	0.00475279	0.00429928	0.00553976	0.00661724	0.00457694	0.00565303	0.00559182	0.00583874	0.00466368	0.00414347	0.00489482	0.00530252	0.00409776	0.00384062	0.0066801	0.00396031	0.00480779	0.00526164	0.00607386	0.00645613	0.00467021	0.0063931	0.00461878
Tomasz_Woznicki_ESI_NEG_325	NEG_325	489.197	18.9308		Unknown_489.197_MZ_18.9mins (ESI-)		Unknown	Unknown	Level 4	Not captured	Not captured	0.819781	0.900415	4.26365e-06	2.19742e-05		0.0124845	0.0088578	0.0132522	0.0148677	0.0113264	0.0111317	0.0118809	0.00952486	0.0187251	0.0158692	0.01698	0.00978469	0.0240114	0.0160536	0.015913	0.0164531	0.0157047	0.0256362	0.0218549	0.016725	0.0156817	0.0169543	0.0182864	0.0169345	0.0301423	0.0289052	0.0268496	0.0399278	0.0412036	0.0272546	0.0250908	0.0265587	0.0262853
Tomasz_Woznicki_ESI_NEG_326	NEG_326	423.166	18.9319		Unknown_423.165_MZ_18.9mins (ESI-)		Unknown	Unknown	Level 4	Not captured	Not captured	0.000966038	0.0647245	0.20529	0.242521		0.010815	0.0109006	0.0113957	0.00978595	0.0120552	0.0111583	0.0100332	0.0126491	0.00912292	0.00919812	0.0091983	0.0103255	0.00953697	0.0102492	0.0105829	0.0111647	0.0110164	0.0100557	0.00942038	0.0127003	0.00920644	0.00954898	0.0100797	0.0077965	0.0101224	0.00939546	0.00998238	0.00970596	0.0102734	0.0101156	0.0109749	0.00940046	0.00952549
Tomasz_Woznicki_ESI_NEG_327	NEG_327	317.03	19.1405	[H]	Myricetin (ESI-)	CID: 5281672	Phenolic	High confidence (RT, accurate mass and MS2 match)	Level 1	299; 289; 255; 245; 227; 193; 192; 191; 179; 169; 163; 151; 137; 107	179> 169, 151, 107: 151> 107, 83, 65: 192> 164, 148, 136, 122, 108	0.0647527	0.283823	0.096972	0.12128		0.022599	0.0334667	0.0326673	0.0342285	0.0271015	0.0367492	0.0222354	0.0323762	0.0402621	0.0320285	0.0254689	0.0392643	0.0360762	0.0372889	0.0414335	0.0401166	0.0357913	0.0381857	0.0347444	0.038781	0.0384323	0.0270631	0.0250864	0.0325585	0.0476982	0.0394094	0.0350739	0.0337294	0.0335835	0.030923	0.0369055	0.0330032	0.0310192
Tomasz_Woznicki_ESI_NEG_328	NEG_328	433.113	19.2038	[H]	Tetrahydroxychalcone -O-glucoside III; butein -glucoside III; chalcone -O-glucoside III; Naringenin -O-beta-D-glucoside III; (ESI-)		Phenolic	Accurate mass matched MF only	Level 3	Not captured	Not captured	0.116037	0.362541	1.45982e-05	4.97021e-05		0.00644142	0.00856147	0.00794604	0.0079092	0.00830111	0.00784712	0.00736344	0.00723551	0.00738469	0.00572336	0.00664069	0.0073968	0.0130644	0.0132566	0.0137638	0.0130342	0.0131183	0.0120201	0.0145953	0.011445	0.0118392	0.0106022	0.00783635	0.00932374	0.0110227	0.0124755	0.0173361	0.0155453	0.0104393	0.0130157	0.0114308	0.011989	0.0133062
Tomasz_Woznicki_ESI_NEG_329	NEG_329	531.15	19.2287	[H]	Unknown_531.150_MZ_19.2mins (ESI-)		Phenolic	Unknown	Level 4	433; 413; 369; 337; 323; 193; 175	337> 277, 245, 235, 217, 193, 175, 160, 149, 134: 193> 178, 149, 134, 117: 323> 263, 221, 203, 279, 277, 161, 135:	0.90252	0.949063	0.146157	0.178045		0.00187238	0.00191657	0.00172025	0.00197639	0.00145276	0.000981382	0.00130071	0.00112557	0.00111918	0.00275576	0.00249176	0.00192237	0.00136878	0.00176787	0.00224781	0.00182152	0.00143003	0.0014487	0.00317874	0.00172552	0.00157685	0.00135273	0.00214467	0.00192445	0.00246041	0.00245347	0.00160944	0.00148757	0.00272202	0.00274983	0.00496682	0.0035726	0.00181085
Tomasz_Woznicki_ESI_NEG_330	NEG_330	287.056	19.4088	[H]	Tetrahydroxyisoflavanone; Pentahydroxychalcone		Phenolic	High confidence (RT, accurate mass and MS2 match)	Level 3	269; 259; 243; 201; 125	259> 241, 215, 173, 172, 165, 158, 151, 125: 243> 228, 225, 215, 201, 199, 185, 173, 159, 133, 121, 119: 269> 241, 225, 200, 197, 195, 183, 176	0.096972	0.352557	0.00492169	0.00774589		0.0119231	0.010922	0.0118228	0.0112714	0.011941	0.0111808	0.0112702	0.0116518	0.0108773	0.0107235	0.0111908	0.0111696	0.0113167	0.0116374	0.0117414	0.0120053	0.0116695	0.0111577	0.0113019	0.0108794	0.0108918	0.0111192	0.0108407	0.0109697	0.0115368	0.0120169	0.0127167	0.0119029	0.0116172	0.0119144	0.0116236	0.0119335	0.0117977
Tomasz_Woznicki_ESI_NEG_331	NEG_331	613.177	19.4969	[H]	Catechin-diglucoside (3- 4-, 3- 5-, 3- 7-) (ESI-)		Phenolic	Accurate mass matched MF only	Level 3	594; 569; 567; 503; 341; 301	503> 393, 379, 351, 341,	0.0774833	0.302831	0.000285789	0.000595712		0.00343492	0.0025809	0.00225142	0.00233615	0.00321757	0.00239985	0.00306292	0.00303501	0.00353914	0.00237479	0.00333713	0.00248831	0.00355313	0.0025126	0.00310049	0.00292384	0.00403324	0.00420358	0.0027367	0.00299865	0.00319487	0.00359961	0.0042932	0.00295814	0.00390783	0.00439336	0.00377697	0.00327967	0.00634604	0.00464498	0.00579364	0.00416854	0.00495185
Tomasz_Woznicki_ESI_NEG_332	NEG_332	481.171	19.7725		Unknown_481.171_MZ_19.8mins (ESI-)		Unknown	Unknown	Level 4	435; 410; 315; 297; 153; 152	Not captured	0.284674	0.531658	0.487752	0.51872		0.01238	0.0175846	0.0159377	0.0109284	0.018179	0.0113965	0.0136638	0.0170186	0.0138619	0.0135476	0.0134553	0.0143058	0.0154292	0.0157378	0.0130494	0.0158439	0.0136074	0.0166556	0.0120166	0.00770796	0.0152342	0.0115	0.0119234	0.0102638	0.0143353	0.00887428	0.00964271	0.0137361	0.0158395	0.020991	0.0144576	0.0193391	0.0118948
Tomasz_Woznicki_ESI_NEG_333	NEG_333	433.113	19.9985	[H]	Naringenin glucoside (4-, 7-) (ESI-)		Phenolic	Accurate mass matched MF only	Level 3	Not captured	Not captured	0.558035	0.724982	1.22781e-05	4.49878e-05		0.000579655	0.000734874	0.000609889	0.000666174	0.000724001	0.000712206	0.000701557	0.000561432	0.000777533	0.000420263	0.000468271	0.00068031	0.00288433	0.00363285	0.00329992	0.00230603	0.002887	0.00344983	0.00363598	0.0024884	0.00307475	0.00265287	0.00130938	0.00186789	0.00192778	0.00214113	0.00344329	0.00369235	0.00223985	0.0019168	0.00147924	0.00212203	0.00247274
Tomasz_Woznicki_ESI_NEG_334	NEG_334	367.139	20.2134	[H]	4-Hydroxy-3-prenylbenzoic acid glucoside or Methyl (R)-9-hydroxy-10-undecene-5,7-diynoate glucoside (C18H24O8 correct MF) (ESI-)		Phenolic	Accurate mass matched MF only	Level 3	347; 323; 287; 163; 148	163> 148:	0.0647527	0.283823	1.20443e-05	4.49878e-05		0.0220685	0.0211226	0.0221458	0.0203241	0.0217219	0.022906	0.0256389	0.0229798	0.0225829	0.0197974	0.0225724	0.0204639	0.0200044	0.019006	0.0209534	0.0189298	0.0200911	0.0209254	0.0174266	0.0202995	0.0202971	0.0211798	0.0213319	0.0170961	0.01753	0.0155364	0.0158282	0.0164547	0.0180243	0.0173544	0.0193229	0.0186198	0.0170142
Tomasz_Woznicki_ESI_NEG_335	NEG_335	337.129	20.2963		Unknown_337.1288_MZ_20.3mins (ESI-)		Unknown	Unknown	Level 4	Not captured	Not captured	0.142457	0.389474	7.59165e-06	3.35895e-05		0.00502729	0.00462012	0.00595695	0.00398013	0.00506205	0.00475316	0.00499656	0.00427254	0.00427564	0.00397055	0.00478521	0.00315162	0.00341969	0.0029886	0.00490526	0.00355591	0.00390015	0.00413258	0.00409749	0.00343737	0.00506784	0.00362734	0.00448907	0.00325887	0.00246018	0.00221348	0.00219886	0.00214383	0.0026815	0.00246058	0.00366984	0.00284351	0.00245229
Tomasz_Woznicki_ESI_NEG_336	NEG_336	493.228	20.2995		Unknown_493.228_MZ_20.3mins (ESI-)		Unknown	Unknown	Level 4	447	Not captured	0.389727	0.605239	1.19063e-06	9.00656e-06		0.0119278	0.0110715	0.0120366	0.00970395	0.0112741	0.0114036	0.0134191	0.0115755	0.0123541	0.0106266	0.0114746	0.0123558	0.0115668	0.0133569	0.0134215	0.0128924	0.0119751	0.0141589	0.0136126	0.0131389	0.0142223	0.0138072	0.0128587	0.013132	0.0184331	0.0180137	0.0176578	0.017608	0.01756	0.0178318	0.0166909	0.0184474	0.017867
Tomasz_Woznicki_ESI_NEG_337	NEG_337	805.329	20.3725		Unknown_805.3288_MZ_20.4mins (ESI-)		Unknown	Unknown	Level 4	773	773> 755, 745, 727, 651, 623, 593, 490, 473, 338	0.0514087	0.259254	3.85305e-07	5.64713e-06		0.00226101	0.00145416	0.00171621	0.0025864	0.00243924	0.00129394	0.00142263	0.00181989	0.00128194	0.00128913	0.00117993	0.00138168	0.0041787	0.00416981	0.00503041	0.00535108	0.00387488	0.00339984	0.00406969	0.00364544	0.00356978	0.00543021	0.00355354	0.00351574	0.0060482	0.00652536	0.00942542	0.00923291	0.00689073	0.0100196	0.00705868	0.0072231	0.00784042
Tomasz_Woznicki_ESI_NEG_338	NEG_338	317.03	20.5754		Unknown_317.0295_MZ_20.6mins (ESI-)		Unknown	Unknown	Level 4	Not captured	Not captured	0.290202	0.531658	0.735141	0.754445		0.00220486	0.0020178	0.00208856	0.00231066	0.0018906	0.00215626	0.00210013	0.00168468	0.00214442	0.00228511	0.00227213	0.00192492	0.00219127	0.00216015	0.00169158	0.00216963	0.00221124	0.00193528	0.0020335	0.00229088	0.00164101	0.00195877	0.00201807	0.00174972	0.0021553	0.00199446	0.0020769	0.00212023	0.00227889	0.002208	0.00179646	0.00233841	0.00175947
Tomasz_Woznicki_ESI_NEG_339	NEG_339	263.128	20.6617	[H]	Abscisic acid (ESI-)	CID: 5375199	Phytohormone	Accurate mass matched MF only	Level 2	Not captured	Not captured	0.0988549	0.353915	1.53663e-05	4.97021e-05		0.0100114	0.00833584	0.00867795	0.0110374	0.0119096	0.0106154	0.0111468	0.00903466	0.0124652	0.0105602	0.00967634	0.00929877	0.00850589	0.00921873	0.00938636	0.0110026	0.0103922	0.00864549	0.0093414	0.0111053	0.0104359	0.0108887	0.0120122	0.0108739	0.00689097	0.00576471	0.00515802	0.00505007	0.00675697	0.00803838	0.00805861	0.00647217	0.00594449
Tomasz_Woznicki_ESI_NEG_340	NEG_340	259.024	20.6707		Unknown_259.0244_MZ_20.7mins (ESI-)		Unknown	Unknown	Level 4	Not captured	Not captured	0.95612	0.970607	0.000508862	0.00096622		0.0083855	0.00804	0.0082561	0.00852209	0.00860268	0.00839305	0.00841165	0.00810618	0.00853276	0.0080717	0.00860681	0.00837468	0.0084539	0.00850088	0.00862499	0.00862505	0.00856654	0.00865013	0.00833295	0.00856122	0.00871538	0.00859407	0.00845783	0.00859225	0.00844005	0.00830234	0.00828155	0.00840278	0.00812611	0.00829866	0.00823754	0.00830239	0.00802577
Tomasz_Woznicki_ESI_NEG_341	NEG_341	285.04	21.3198	[H]	Luteolin (ESI-)	CID: 5280445	Phenolic	High confidence (RT, accurate mass and MS2 match)	Level 1	257; 243; 241; 229; 217; 213; 199; 185; 177	Not captured	0.778801	0.873822	0.759085	0.777317		0.0148744	0.0136255	0.0146006	0.0149153	0.0139408	0.0145176	0.0146654	0.0139543	0.0146267	0.0146523	0.0147213	0.0143717	0.0144014	0.0146524	0.013998	0.0137907	0.014131	0.0142027	0.0137481	0.0147772	0.0143639	0.0146549	0.0147593	0.0147737	0.0146023	0.0145776	0.0142351	0.0139698	0.0144686	0.0146361	0.0144578	0.0145283	0.0139765
Tomasz_Woznicki_ESI_NEG_342	NEG_342	287.056	21.3547	[H]	Eriodictyol (ESI-)	CID: 440735	Phenolic	High confidence (RT, accurate mass and MS2 match)	Level 1	269; 151; 135; 125; 107	151> 107, 83, 65:	0.105399	0.361343	0.0153064	0.0218197		0.0108202	0.0159747	0.0156738	0.0121338	0.0121333	0.0147265	0.0118129	0.012846	0.00847686	0.00643185	0.00905657	0.0137351	0.0205491	0.0179245	0.0221907	0.0171409	0.0217181	0.0168273	0.0213029	0.0120936	0.018439	0.0139314	0.00913246	0.009926	0.0121519	0.0153474	0.023838	0.0180064	0.0111005	0.0130071	0.0105276	0.0136223	0.0173673
Tomasz_Woznicki_ESI_NEG_343	NEG_343	341.03	21.6369		Unknown_341.0297_MZ_21.6mins (ESI-)		Unknown	Unknown	Level 4	324; 313; 295; 285; 269; 256; 241; 231; 227; 225; 217; 209; 203; 293; 191; 175; 163; 147	Not captured	0.69393	0.811604	0.198814	0.235464		0.00561352	0.00581391	0.00604949	0.00427341	0.00649336	0.00648855	0.0056957	0.00604451	0.00420601	0.00453886	0.00485446	0.00603511	0.00640708	0.00613836	0.00722459	0.00513361	0.00566519	0.00807365	0.00714394	0.00489844	0.00756043	0.00645764	0.00538479	0.00497264	0.00658449	0.00491762	0.00565383	0.00616926	0.00561479	0.00640438	0.00543998	0.00617867	0.007477
Tomasz_Woznicki_ESI_NEG_344	NEG_344	287.056	21.6687		Unknown_287.0556_MZ_21.7mins (ESI-) (Probable MF C15H12O6)		Unknown	Unknown	Level 4	Not captured	Not captured	0.0494689	0.253806	0.00656738	0.0100657		0.00343725	0.00329781	0.00358359	0.003555	0.0034011	0.00346295	0.00351211	0.00333297	0.00321811	0.00314288	0.0032959	0.00342245	0.00367872	0.00361474	0.00366031	0.00348058	0.00366309	0.00342068	0.00359548	0.00340288	0.00357324	0.00342357	0.00331806	0.00339396	0.00346325	0.00358328	0.00384786	0.00351134	0.00349805	0.00354116	0.00343649	0.0035446	0.00345735
Tomasz_Woznicki_ESI_NEG_345	NEG_345	301.035	21.9143	[H]	Quercetin (ESI-)	CID: 5280343	Phenolic	High confidence (RT, accurate mass and MS2 match)	Level 1	273; 239; 229; 211; 193; 179; 169; 163; 151; 125; 121; 107	179> 169, 151: 151> 107, 83, 65, 63: 273> 255, 245, 231, 229, 227, 217, 211, 205, 203, 201, 187, 175, 163, 151, 135, 125, 111	0.0385265	0.227314	0.00138323	0.00241166		0.0565	0.0534028	0.0565172	0.0550768	0.0563497	0.057258	0.0557489	0.0549969	0.0551414	0.0527443	0.0563395	0.0565019	0.0583665	0.0579922	0.0601077	0.0578071	0.0585847	0.0597918	0.0578796	0.0553113	0.057928	0.0571661	0.0574666	0.0559288	0.0580577	0.0580834	0.0570352	0.0555661	0.0566861	0.0571226	0.0588886	0.0577846	0.0555686
Tomasz_Woznicki_ESI_NEG_346	NEG_346	295.097	22.1801	[H]	4-Ethyl-7-hydroxy-3-(p-methoxyphenyl)coumarin (ESI-)	CID: 5284654	Phenolic	Accurate mass matched MF only	Level 2	Not captured	Not captured	0.53698	0.711422	0.00531523	0.00828187		0.00411793	0.004168	0.00516387	0.00196755	0.0031591	0.00495423	0.00232239	0.00319776	0.00276782	0.0028839	0.00195689	0.00257451	0.00289545	0.00320629	0.00369299	0.00458798	0.00360485	0.0048801	0.00420567	0.00205911	0.00331683	0.00318999	0.00246831	0.00211614	0.00460877	0.00486763	0.00340306	0.00341493	0.00569936	0.00410881	0.00546717	0.0061954	0.00640132
Tomasz_Woznicki_ESI_NEG_347	NEG_347	271.061	23.5871	[H]	hydroxyisoflavanone I; trihydroxyflavanone I; butein I; naringenin I; (ESI-)		Phenolic	Accurate mass matched MF only	Level 3	251; 227; 177; 169; 165; 151; 125; 119; 107; 93	151> 107, 83, 65: 177> 133, 109, 89	0.0774833	0.302831	9.20141e-06	3.68843e-05		0.00463361	0.00601064	0.00723767	0.00464327	0.00446788	0.00513398	0.00401316	0.00522414	0.00270738	0.0028545	0.00354081	0.00487731	0.0109832	0.00931498	0.0116468	0.00911471	0.0101522	0.00917216	0.0126588	0.00679776	0.00897458	0.0066595	0.00524115	0.00637502	0.00883209	0.0110047	0.0170386	0.0129504	0.00764636	0.00952176	0.00905773	0.00986395	0.0123476
Tomasz_Woznicki_ESI_NEG_348	NEG_348	643.276	23.8107		Unknown_643.276_MZ_23.8mins (ESI-)		Unknown	Unknown	Level 4	611; 567; 520; 488; 444	611> 593, 583, 567, 489, 471, 461, 444, 414, 402: 567> 549, 539, 445, 444, 414, 402, 325, 313, 295, 279, 252, 245: 520> 502, 488, 470, 444, 367, 323, 291, 279	0.193781	0.449918	8.03204e-05	0.00019122		0.00262141	0.00253485	0.00214892	0.0023698	0.0015395	0.00143566	0.00128224	0.00231591	0.000862852	0.000899943	0.00105229	0.00167651	0.0023995	0.00251335	0.00311951	0.00206452	0.00219837	0.002331	0.00252427	0.00163296	0.00403342	0.00280005	0.00225427	0.0024016	0.00231859	0.00279729	0.0053745	0.004606	0.00267826	0.0045524	0.00331495	0.00337172	0.00452764
Tomasz_Woznicki_ESI_NEG_349	NEG_349	271.061	24.5764	[H]	hydroxyisoflavanone III; trihydroxyflavanone III; butein III; naringenin III; (ESI-)		Phenolic	Accurate mass matched MF only	Level 3	253; 227; 225; 209; 205; 149	Not captured	0.24882	0.494477	0.000383802	0.000762725		0.00294743	0.00644259	0.00581828	0.00344749	0.00376728	0.00512176	0.00412941	0.00482299	0.00320478	0.0013527	0.00211827	0.00434501	0.0079842	0.00709841	0.00835041	0.00533165	0.0083497	0.0073337	0.00806187	0.00465047	0.00796703	0.00544967	0.00308615	0.00391937	0.00215764	0.00213781	0.00350405	0.00381899	0.00282664	0.00206401	0.00180376	0.00223677	0.0026672
Tomasz_Woznicki_ESI_NEG_350	NEG_350	285.04	24.7273	[H]	Kaempferol (ESI-)	CID: 5280863	Phenolic	High confidence (RT, accurate mass and MS2 match)	Level 1	268; 267; 257; 256; 243; 241; 239; 229; 215; 214; 213; 211; 199; 187; 185; 173; 169; 151; 107; 93	151> 107, 83, 63: 229> 211, 201, 187, 185, 109, 95: 257> 239, 229, 213, 185, 169, 123, 107	0.53698	0.711422	0.00136561	0.00238982		0.269999	0.254046	0.265264	0.272159	0.256129	0.269964	0.265229	0.255271	0.265534	0.259386	0.274263	0.263399	0.277264	0.273913	0.27921	0.265693	0.269766	0.278912	0.26989	0.273738	0.281907	0.276674	0.272612	0.273515	0.274367	0.270219	0.265303	0.261379	0.269948	0.26228	0.265977	0.265635	0.262329
Tomasz_Woznicki_ESI_NEG_352	NEG_352	287.222	25.3329	[H] [HCOOH]	[H] Dihydroxyhexadecanoic acid; [HCOOH] methyl myristic acid; trimethyl-dodecanoic acid"; methyl-tetradecanoic acid; dimethyl-tridecanoic acid; Pentadecanoic acid;; (ESI-)		Fatty acid	Accurate mass matched MF only	Level 3	Not captured	Not captured	0.0869599	0.326274	0.000241915	0.000511073		0.00145365	0.0016636	0.00093563	0.00124554	0.00168341	0.00139588	0.00182505	0.00200058	0.00211047	0.00131349	0.0016364	0.00163298	0.00235516	0.00297104	0.00225929	0.00233475	0.00222414	0.00322403	0.00155869	0.00205095	0.00146904	0.00268366	0.00228789	0.00157562	0.00311387	0.00248481	0.00257629	0.00259267	0.00353379	0.00446213	0.00368768	0.00273729	0.00241038
[truncated: 18 more columns]
